# Supplementary material for: Clusterin and Its Potential Regulatory microRNAs as a Part of Secretome for the Diagnosis of Abnormally Invasive Placenta: Accreta, Increta, and Percreta Cases
Source: Life (Basel). 2021 Mar 24;11(4):270. doi: 10.3390/life11040270 (PMC8064394; doi:10.3390/life11040270)
Supplement: Supplementary file 1 [file life-11-00270-s001.zip]

Archive with 2 entries (2 files):
- Table S2.xlsx
- TableS1.xlsx
