# Supplementary material for: Clusterin and Its Potential Regulatory microRNAs as a Part of Secretome for the Diagnosis of Abnormally Invasive Placenta: Accreta, Increta, and Percreta Cases
Source: Life (Basel). 2021 Mar 24;11(4):270. doi: 10.3390/life11040270 (PMC8064394; doi:10.3390/life11040270)
Supplement: Supplementary file 1 [file life-11-00270-s001.zip › Table S2.xlsx]

## Sheet: Sheet 1
Entire cohort of patients
		Cutoff	Area under curve	The standard error of AUC	the 95 percent CI of AUC	the p-value for AUC using one-sided test	accuracy	the 95 percent CI of accuracy	sensitivity, median	the 95 percent CI of sensitivity	Specificity, median	the 95 percent CI of specificity	positive predictive value, median	the 95 percent CI of positive predictive value	true positive rate (TPR)	false positive rate (FPR)	true negative rate (TNR)	false negative rate (FNR)	Positive likelihood ratio (LR+)	Negative likelihood ratio (LR−)
	Placenta accreta
1	miR-92a-3p, miR-320a-3p	0.285	0.904	0.049	0.748 - 1	<0.001	0.882	0.876 - 0.888	0.9	0.6 - 1	0.958	0.791 - 1	0.9	0.642 - 1	0.9	0.125	0.875	0.1	7.2	0.114
2	miR-21-5p, miR-92a-3p, miR-320a-3p	0.319	0.9	0.051	0.736 - 1	<0.001	0.882	0.876 - 0.888	0.9	0.7 - 1	0.958	0.791 - 1	0.9	0.642 - 1	0.9	0.125	0.875	0.1	7.2	0.114
3	miR-21-5p, miR-92a-3p	0.434	0.896	0.053	0.709 - 1	<0.001	0.941	0.938 - 0.944	0.9	0.7 - 1	0.958	0.875 - 1	0.909	0.75 - 1	0.9	0.041	0.958	0.1	21.6	0.104
4	miR-21-5p, miR-320a-3p	0.47	0.879	0.062	0.716 - 1	<0.001	0.912	0.907 - 0.916	0.8	0.5 - 1	1	0.833 - 1	1	0.666 - 1	0.8	0.041	0.958	0.2	19.2	0.208
	Placenta increta
1	miR-21-5p, miR-92a-3p	0.618	0.852	0.057	0.74 - 0.963	<0.001	0.809	0.802 - 0.815	0.75	0.5 - 1	0.925	0.592 - 1	0.882	0.620 - 1	0.65	0.074	0.925	0.35	8.775	0.378
2	miR-21-5p, miR-92a-3p, miR-320a-3p	0.688	0.848	0.057	0.736 - 0.96	<0.001	0.809	0.802 - 0.815	0.75	0.45 - 1	0.925	0.555 - 1	0.875	0.612 - 1	0.55	0	1	0.45	Inf	0.45
3	miR-21-5p, miR-320a-3p	0.634	0.846	0.057	0.734 - 0.958	<0.001	0.809	0.802 - 0.815	0.75	0.45 - 1	0.925	0.518 - 1	0.875	0.599 - 1	0.6	0.037	0.962	0.4	16.2	0.415
4	miR-21-5p	0.61	0.846	0.06	0.729 - 0.963	<0.001	0.809	0.802 - 0.815	0.75	0.5 - 1	0.962	0.592 - 1	0.916	0.629 - 1	0.65	0.074	0.925	0.35	8.775	0.378
	Placenta percreta
1	miR-21-5p	0.5	1	0	1	<0.001	1	1	1	1	1	1	1	1	1	0	1	0	Inf	0
2	miR-92a-3p	0.5	1	0	1	<0.001	1	1	1	1	1	1	1	1	1	0	1	0	Inf	0
3	miR-320a-3p	0.5	1	0	1	<0.001	1	1	1	1	1	1	1	1	1	0	1	0	Inf	0

## Sheet: Sheet 2
Optimized cohort of patients
		Cutoff	Area under curve	The standard error of AUC	the 95 percent CI of AUC	the p-value for AUC using one-sided test	accuracy	the 95 percent CI of accuracy	sensitivity, median	the 95 percent CI of sensitivity	Specificity, median	the 95 percent CI of specificity	positive predictive value, median	the 95 percent CI of positive predictive value	true positive rate (TPR)	false positive rate (FPR)	true negative rate (TNR)	false negative rate (FNR)	Positive likelihood ratio (LR+)	Negative likelihood ratio (LR−)
	Placenta accreta
1	miR-21-5p, miR-92a-3p, miR-320a-3p	0.5	1	0	1	<0.001	1	1	1	1	1	1	1	1	1	0	1	0	Inf	0
2	miR-21-5p, miR-92a-3p	0.262	0.995	0.002	0.983 - 1	<0.001	0.97	0.968 - 0.971	1	0.888 - 1	1	0.916 - 1	1	0.818 - 1	1	0.0416	0.958	0	24	0
3	miR-92a-3p, miR-320a-3p	0.275	0.986	0.007	0.956 - 1	<0.001	0.97	0.968 - 0.971	1	1	0.958	0.875 - 1	0.9	0.75 - 1	1	0.0416	0.958	0	24	0
4	miR-21-5p, miR-320a-3p	0.425	0.958	0.021	0.882 - 1	<0.001	0.939	0.936 - 0.943	0.888	0.667 - 1	1	0.708 - 1	1	0.562 - 1	0.888	0.0416	0.958	0.111	2020-03-21	0.115
	Placenta increta
1	miR-21-5p, miR-320a-3p	0.263	0.981	0.01	0.948 - 1	<0.001	0.949	0.946 - 0.951	1	0.933 - 1	0.958	0.833 - 1	0.928571429	0.789 - 1	1	0.0833	0.916	0	12	0
2	miR-21-5p, miR-92a-3p, miR-320a-3p	0.277	0.981	0.01	0.948 - 1	<0.001	0.949	0.946 - 0.951	1	0.933 - 1	0.916	0.833 - 1	0.882352941	0.789 - 1	1	0.0833	0.916	0	12	0
3	miR-21-5p	0.73	0.958	0.021	0.9 - 1	<0.001	0.923	0.92 - 0.927	0.933	0.733 - 1	1	0.790 - 1	1	0.714 - 1	0.8	0	1	0.2	Inf	0.2
4	miR-21-5p, miR-92a-3p	0.545	0.958	0.021	0.897 - 1	<0.001	0.923	0.92 - 0.927	0.933	0.733 - 1	1	0.791 - 1	1	0.749 - 1	0.866	0.0416	0.958	0.133	20.8	0.139
	Placenta percreta
1	miR-21-5p	0.5	1	0	1	<0.001	1	1	1	1	1	1	1	1	1	0	1	0	Inf	0
2	miR-92a-3p	0.5	1	0	1	<0.001	1	1	1	1	1	1	1	1	1	0	1	0	Inf	0
3	miR-320a-3p	0.5	1	0	1	<0.001	1	1	1	1	1	1	1	1	1	0	1	0	Inf	0

## Sheet: Sheet 3
Cohort of patients for Western-blotting
	Cutoff	Area under curve	The standard error of AUC	the 95 percent CI of AUC	the p-value for AUC using one-sided test	accuracy	the 95 percent CI of accuracy	sensitivity, median	the 95 percent CI of sensitivity	Specificity, median	the 95 percent CI of specificity	positive predictive value, median	the 95 percent CI of positive predictive value	true positive rate (TPR)	false positive rate (FPR)	true negative rate (TNR)	false negative rate (FNR)	Positive likelihood ratio (LR+)	Negative likelihood ratio (LR−)
Placenta accreta
clusterin	0.5	1	0	1	<0.001	1	1	1	1	1	1	1	1	1	0	1	0	Inf	0
Placenta increta
clusterin	0.5	1	0	1	<0.001	1	1	1	1	1	1	1	1	1	0	1	0	Inf	0
Placenta percreta
clusterin	0.219	0.987	0.007	0.952 - 1	<0.001	0.947	0.942 - 0.953	1	0.833 - 1	1	0.846 - 1	1	0.75 - 1	1	0.076	0.923	0	13	0
