# Supplementary material for: Clusterin and Its Potential Regulatory microRNAs as a Part of Secretome for the Diagnosis of Abnormally Invasive Placenta: Accreta, Increta, and Percreta Cases
Source: Life (Basel). 2021 Mar 24;11(4):270. doi: 10.3390/life11040270 (PMC8064394; doi:10.3390/life11040270)
Supplement: Supplementary file 1 [file life-11-00270-s001.zip › TableS1.xlsx]

## Sheet: N, III vs IV
	Gene	log2FoldChange	lfcSE	stat	pvalue	padj	III_N1	III_N2	III_N3	IV_N4	IV_N8	IV_N5
1	hsa-miR-142-5p	-7.61290399270008	1.39340302211988	-5.46353342991754	4.66749321884139e-08	4.03746941689006e-06	90.9583275435872	27.2577313074385	27.2992852187379	56.3422975826945	17667.6912234388	10774.3402950214
2	hsa-miR-451a	-7.46199895947675	1.37357785674442	-5.43252712093274	5.55615057370192e-08	4.03746941689006e-06	4122.61634736805	2433.44383846118	1722.16195062996	2585.79081182366	906449.642691768	550566.760009627
3	hsa-miR-486-5p	-7.91441610682021	1.44278147967935	-5.48552654597364	4.12239642373426e-08	4.03746941689006e-06	38.8047472455577	29.2329292282674	37.2962065664448	22.9033730010953	20177.1272313702	5214.69954015162
4	hsa-miR-16-2-3p	-7.20124753162773	1.40132933529999	-5.13886875142462	2.76397360311521e-07	1.50636561369779e-05	76.9886185351865	84.538471011476	46.524133964328	42.1422063220154	22329.0737521382	8248.15316370286
5	hsa-miR-101-3p	-5.34337313139016	1.15433998458855	-4.62894225507984	3.67538229664179e-06	0.000160246668133582	933.7974377171	810.621226708172	654.029354324975	1612.39745927711	61912.2724582516	33854.9656916069
6	hsa-let-7b-5p	-5.34649261525629	1.18199254913446	-4.52328791680742	6.08863260984977e-06	0.000165915238618406	4270.07438690117	4137.24956496817	6797.90651644065	8514.55794688719	404737.681050176	205412.493364689
7	hsa-let-7d-3p	-5.17068368496294	1.13797396133123	-4.54376274033032	5.52588525974014e-06	0.000165915238618406	146.216287621261	142.214250299679	175.330620559782	290.87283711391	8040.008662283	8380.04245168335
8	hsa-miR-10b-5p	-6.2185518037011	1.36851763474298	-4.54400560564864	5.51951889049459e-06	0.000165915238618406	1279.00446921358	626.927820071086	155.72127483928	594.113495648412	67856.4113820668	85088.8814071044
9	hsa-miR-139-3p	-5.45070049373284	1.30343406396262	-4.18179994250109	2.89210395969098e-05	0.000700531848014038	21.7306584575123	26.467652139107	40.756679340651	15.1162261807229	1952.17298382373	1927.61267048406
10	hsa-miR-128-3p	-5.28782204261855	1.27674684524113	-4.14163705383573	3.44835718174758e-05	0.000751741865620973	713.386473362333	785.733732905728	482.928200489223	380.195991818182	48271.5951637418	28782.3007692805
11	hsa-miR-92b-5p	-4.89945883620842	1.20234416568758	-4.0749221196633	4.6029748845156e-05	0.000912225931658546	11.7966431626495	13.4313458616364	20.7628366452373	18.7807658608982	879.704522333493	476.830502698689
12	hsa-miR-148a-3p	-4.39632975494528	1.09287617599753	-4.02271533729107	5.75310138487741e-05	0.00104514675158606	7654.15878469176	4738.49981206848	4106.42769205804	10838.3341715783	222064.057908566	114550.919275977
13	hsa-miR-182-5p	-4.11461424959908	1.05826844657577	-3.88806286619687	0.000101047457639618	0.0016711666945852	85.6808819181914	71.8972043181712	61.5195159858883	161.697813387733	2530.46480129395	1105.84095306717
14	hsa-miR-99a-5p	-4.69357098660462	1.2117410327395	-3.87341095150787	0.000107322631762352	0.0016711666945852	3118.03905067505	2179.82842542675	1634.11214337516	1751.64996712377	72346.058764972	105288.233127808
15	hsa-miR-375	-3.43920063101408	0.895115515202592	-3.84218636880144	0.000121943184218373	0.00177224094397369	68.606793130146	105.475568972262	46.9086309392398	425.544670360351	592.31101304526	1389.91018871746
16	hsa-miR-3615	-4.70025850725595	1.23819435011504	-3.79605875831951	0.000147014667675215	0.0020030748470748	121.691687362069	111.401162734749	189.94150560643	115.891067385542	8467.59412732159	2414.58850302741
17	hsa-miR-342-5p	-4.39426189692424	1.16359219256484	-3.77646217034013	0.000159071706405433	0.00203986070566967	29.8020458845883	17.7767812874599	23.8388124445317	30.6905198214677	1037.42047255265	436.249183320078
18	hsa-miR-15b-3p	-4.65311647796201	1.25706206344025	-3.7015805450589	0.000214260617420425	0.00233544072988264	16.142774854152	11.4561479408075	4.61396369894162	9.16134920043812	322.441498225822	486.975832543342
19	hsa-miR-25-3p	-4.54252992880703	1.2247581131066	-3.70892005547519	0.000208145128366255	0.00233544072988264	2451.21827400739	1716.4469932003	1222.31588324462	1211.13036429792	84349.9949760963	40053.7622266899
20	hsa-miR-320d	-3.81877117483927	1.02794575364912	-3.71495398593065	0.000203240674700253	0.00233544072988264	47.1865726505982	43.0593146740696	48.446618838887	90.2392896243155	830.637337820868	1044.96897399926
21	hsa-let-7a-3p	-4.21959438047332	1.1545769779437	-3.65466700019293	0.000257515998289652	0.00267326131557829	24.8350382371569	21.3321375449519	13.0728971470013	25.6517777612267	736.007767689377	344.941214718201
22	hsa-miR-10a-5p	-4.03253998437809	1.13270943376831	-3.56008334014011	0.000370737116595013	0.00325080295473769	761.504359946824	621.0022263086	390.264429535479	580.829539307777	14832.3089183878	13604.8873216796
23	hsa-miR-144-3p	-4.50193972589728	1.25649513769382	-3.58293445859262	0.000339755877466171	0.00325080295473769	111.757672067206	44.6394730107327	58.0590432116821	67.3359166232202	4051.54752118533	740.609078659666
24	hsa-miR-19b-3p	-4.10557566851465	1.15369653962666	-3.55862701108839	0.00037279850398368	0.00325080295473769	38.4943092675932	41.0841167532407	18.4558547957665	40.3099364819277	1142.56443936541	507.266492232648
25	hsa-miR-92a-3p	-4.0858084555693	1.14351718584997	-3.57301884582727	0.000352889353247456	0.00325080295473769	15612.2363498107	18053.308996376	27167.7872533181	22394.0019855509	722332.042405929	288269.402205969
26	hsa-miR-16-5p	-3.95049889835524	1.1520031106426	-3.42924325625442	0.00060526678136921	0.00471243422637456	619.634204017065	449.555046780653	404.875314582127	458.98359494195	16265.7716659352	6066.90724710247
27	hsa-miR-183-5p	-3.78849258626378	1.10151532880024	-3.43934622352479	0.000583120960095577	0.00471243422637456	289.017757484914	228.332879647818	229.929190997257	396.228352918949	7931.35989657647	1998.62997939663
28	hsa-miR-30e-5p	-3.78843680605391	1.10221793413543	-3.43710321591304	0.000587971496182615	0.00471243422637456	424.989591833348	483.52845101891	382.189993062331	434.247952100767	10283.0799542887	7122.02155094638
29	hsa-miR-151a-3p	-3.76558991885273	1.12122004606997	-3.3584753787195	0.000783737027879525	0.00551144103476569	1919.1275797763	1702.62060775449	1272.68498695806	1362.75069356517	32107.4626657256	33104.2112831026
30	hsa-miR-192-5p	-4.03532266507588	1.19589315179857	-3.37431706085693	0.000739990826260617	0.00551144103476569	244.004250680067	398.199900839102	217.240790825168	191.472198289157	9823.9512992063	4078.42259755049
31	hsa-miR-320c	-3.36414323338562	1.00131799141086	-3.35971515766489	0.000780228708307542	0.00551144103476569	151.493733246657	214.901533786182	256.843979241084	376.531452138007	2337.70086213721	3713.19072314299
32	hsa-let-7i-5p	-3.76898429501462	1.12985794303504	-3.33580368952429	0.000850532004571416	0.00570371695182743	6656.72156149195	3795.93536424894	4663.17931173033	4632.89429066156	135201.122125645	66238.8585557392
33	hsa-miR-320b	-3.20327057609001	0.96147407200576	-3.3316245017482	0.000863406694542684	0.00570371695182743	510.980911729504	565.301644941225	742.079161579777	1224.41432063856	6108.86447182183	9425.01142568261
34	hsa-miR-185-5p	-3.81281972008694	1.172184376711	-3.25274743106986	0.00114295038860641	0.00732832896224111	382.149150874252	268.626917232728	246.078063943553	195.594805429354	8565.72849634684	3845.08001112347
35	hsa-miR-7-5p	-3.62886536184267	1.12156940882447	-3.23552455451342	0.00121419441682554	0.00756269665337052	287.155129617127	342.104279887562	198.015942079578	226.285325250822	5853.01415257742	4159.58523630772
36	hsa-miR-145-3p	-3.75714535859657	1.16852412571405	-3.21529121728719	0.0013031224924061	0.00789113064845914	248.660820349534	182.903327468754	173.408135685223	160.323611007667	1822.49542475465	6208.94186492761
37	hsa-miR-363-3p	-3.45362585682995	1.13152661081548	-3.05218262108828	0.00227183837304801	0.0133854260898505	378.423895138679	359.486021590856	322.977458925913	246.898360951807	7777.14874525108	3601.5920948518
38	hsa-miR-193b-5p	-2.52610046109495	0.832759006224826	-3.03341115762482	0.00241805898688157	0.0138720226089522	70.7798589758972	47.7997896840589	39.6031884159156	300.49225377437	199.773536944259	415.958523630772
39	hsa-let-7b-3p	-3.08915259371626	1.02994856396189	-2.99932705555047	0.00270576686338703	0.0151245429799583	32.9064256642329	26.8626917232728	32.6822428675031	43.5164087020811	473.147850657457	273.92390580563
40	hsa-miR-98-5p	-3.1982217550455	1.07089543475864	-2.98649303306285	0.00282197268261328	0.0153797511202424	78.5408084250088	61.2311355456953	41.9101702653864	76.9553332836802	1146.06923825917	446.39451316473
41	hsa-miR-1180-3p	-3.12188954126458	1.06645433650235	-2.92735416267652	0.0034185934625751	0.0181769115814969	187.19410071257	182.508287884588	211.857833176403	211.169099070099	3564.38047495284	1288.45689027093
42	hsa-miR-2110	-3.01568059954468	1.03472545200479	-2.91447416674808	0.00356288295022207	0.0184930591225812	63.6397854827146	65.9716105556846	68.8249585092125	89.7812221642936	1100.50685264031	415.958523630772
43	hsa-miR-629-5p	-2.96344536566022	1.05878140110373	-2.7989208750465	0.00512737001554768	0.0259945735671952	425.920905767241	586.633782486177	354.890707843593	416.383321159913	6631.07950699191	3621.88275454111
44	hsa-miR-100-5p	2.2154792613587	0.82496602911524	2.68553998973117	0.0072412708757398	0.035877205702529	34147.2462621569	39949.9581071007	26905.9448134031	11184.1751038949	4065.56671676037	6493.0111005779
45	hsa-miR-20b-5p	-3.21469828069276	1.21606788788314	-2.64351876463799	0.00820492175897283	0.038329656411199	25.7663521710503	26.0726125549412	17.3023638710311	8.24521428039431	413.566269463555	223.197256582365
46	hsa-miR-7706	-2.62218022866768	0.988124960108847	-2.65369293816728	0.00796162403521181	0.038329656411199	35.3899294879486	69.9220063973423	99.9692134770685	106.729718185104	525.71983406384	639.155780213137
47	hsa-miR-92b-3p	-2.49494458066633	0.944661169182654	-2.64109996478952	0.00826373326296491	0.038329656411199	158.944244717804	216.876731707011	281.836282610351	322.937559315444	1405.42435639733	1988.48464955198
48	hsa-miR-146b-5p	-2.72251398039324	1.07700242846021	-2.52786243415032	0.0114759307705528	0.0521198522495937	615.598510303527	392.669346660781	215.702802925521	453.028717961665	5881.0525437275	1744.99673328031
49	hsa-let-7c-5p	-2.40075285224057	0.958144043458424	-2.50562832241282	0.0122234034956503	0.0543816726949338	2092.04153350251	1593.98472210891	2119.73182268876	2301.33091915006	17790.3591847204	10571.4336981284
50	hsa-miR-106b-5p	-2.60078701359929	1.04887632295149	-2.47959359620284	0.0131532204263371	0.0573480410588297	42.8404409590957	39.8989980007434	39.9876853908274	33.8969920416211	431.090263932349	284.069235650283
51	hsa-miR-625-5p	-2.64553838012294	1.0752235280875	-2.46045432509141	0.0138761233183724	0.0593136251648075	128.521322877287	343.289398640059	215.702802925521	163.988150687842	2074.84094510529	2069.64728830921
52	hsa-miR-143-3p	-2.40960069052666	0.98485294794328	-2.44666038270866	0.0144186631024753	0.0604474722373003	23648.5442853768	18422.671007571	19622.034120674	25482.2928010186	78013.3185761802	224313.242865277
53	hsa-miR-625-3p	-2.61425070679685	1.07360124257213	-2.43502950921855	0.0148905752856401	0.0612480266465953	130.383950745074	350.795150739209	221.85475452411	166.736555447974	2074.84094510529	2069.64728830921
54	hsa-miR-1-3p	-2.6184434786189	1.07981035392168	-2.42491051239616	0.0153121606389465	0.0618157596164875	202.405561632829	78.6128772489894	44.601649089769	154.826801487404	476.652649551215	1379.7648588728
55	hsa-miR-425-5p	-2.42833467974942	1.01213131699003	-2.39922887375033	0.0164296418456176	0.0651211258608114	199.922057809113	253.615413034428	260.688948990202	212.543301450164	2397.28244333111	1237.73024104766
56	hsa-miR-501-3p	-2.40593478499849	1.0185512453997	-2.3621146170749	0.0181710232348333	0.0707371975927438	99.9610289045566	100.340054378107	122.270038021953	95.2780316845565	1079.47805927775	537.702481766607
57	hsa-miR-186-5p	-2.39300172667417	1.03502238545426	-2.3120289573485	0.0207760875897036	0.079459422711498	724.562240569053	747.019853657482	481.774709564488	500.667733803943	6617.06031141687	3145.05225184242
58	hsa-let-7d-5p	-2.08756975200334	0.920371994609217	-2.26818043598742	0.0233182113742782	0.0876443117171147	583.002522617259	440.074096760674	505.229025034107	582.203741687843	2979.0790596951	2942.14565494936
59	hsa-miR-194-5p	-2.36557181237734	1.05415386340256	-2.24404794641822	0.0248293165926306	0.0887342789703849	232.207607517417	310.5011131543	202.62990577852	142.458980066813	1980.2113749738	1724.706073591
60	hsa-miR-20a-5p	-2.20582370845356	0.981258691663917	-2.24795329426653	0.0245791682880532	0.0887342789703849	263.561843291828	227.937840063653	211.088839226579	240.943483971523	2099.3745373616	902.934356174114
61	hsa-miR-335-3p	2.10433159483031	0.934364489197672	2.25215279386021	0.0243126179970478	0.0887342789703849	320.682431237289	426.642750899038	410.642769205804	168.11075782804	42.0575867251072	50.7266492232648
62	hsa-miR-193a-5p	-1.88238592597094	0.844082586148446	-2.23009686120914	0.025741013165072	0.0905087237094466	334.341702267725	148.929923230498	156.490268789103	525.861444105148	1033.91567365889	801.481057727584
63	hsa-let-7g-5p	-2.33558614276594	1.05700213976136	-2.20963236961208	0.0271306868990594	0.0938807895872215	7362.03664742721	4181.49399839474	4044.52367909724	4096.49729497591	56213.4694569996	18373.1923486665
64	hsa-let-7f-5p	-2.15283812431709	0.992610261003693	-2.16886547408871	0.030092898637993	0.0993977561073101	6194.1689743249	4481.72408236073	2894.49322713604	4080.92300133516	35503.612793778	20767.4901920046
65	hsa-miR-339-3p	-2.03878838427521	0.936725956044778	-2.17650463416618	0.0295175475395915	0.0993977561073101	42.2195650031668	62.0212147140268	54.9830674123876	66.4197817031764	329.45109601334	263.778575960977
66	hsa-miR-484	-2.13528389595432	0.981842052535648	-2.17477331556523	0.0296471076871741	0.0993977561073101	850.910497600589	875.407718511359	1012.76503191769	924.838201784229	8106.59984126442	3003.01763401728
67	hsa-miR-328-3p	-2.09586177264402	0.976585590975451	-2.14611171003516	0.0318640672425014	0.103677114311422	353.588856901522	498.934994801375	622.885099357119	455.319055261775	3704.5724307032	2150.80992706643
68	hsa-miR-146a-5p	-2.17187032291372	1.02465682656512	-2.11960752771669	0.0340391571242645	0.109125533133671	502.909524302428	280.478104757701	262.611433864761	340.802190256298	1047.93486923392	3337.81351889083
69	hsa-miR-340-5p	-2.0016230686515	0.948666505896572	-2.10993331819994	0.0348640999052867	0.110150344628297	97.4775250808409	84.9335105956418	63.4420008604473	97.568368984666	585.301415257743	304.359895339589
70	hsa-miR-144-5p	-2.22442678372126	1.0897043935845	-2.0413121180545	0.0412198133317047	0.128370275804452	67.0546032403237	28.8378896441016	23.4543154696199	27.4840476013144	311.927101544545	223.197256582365
71	hsa-miR-22-5p	-1.86511586973569	0.940642634784026	-1.98281026264978	0.0473886272462847	0.141516722461508	59.2936537912122	75.847600159829	52.6760855629168	74.2069285235488	399.547073888519	213.051926737712
72	hsa-miR-224-5p	1.72051364863951	0.863588860972081	1.99228328015121	0.0463399851464079	0.141516722461508	3669.37689953994	5050.97612314361	3340.12522105882	2128.6394867218	851.666131183422	669.591769747096
73	hsa-miR-511-5p	-2.02952325526328	1.02179553675988	-1.98623225709022	0.0470075406655329	0.141516722461508	63.0189095267857	55.7005813673744	36.1427156417094	51.3035555224535	147.201553537875	446.39451316473
74	hsa-miR-874-3p	2.275906999177	1.25390728799962	1.81505205445276	0.069515910304647	0.204790114140717	150.562419312764	383.188396640803	395.262890209332	165.82042052793	7.00959778751787	10.145329844653
75	hsa-miR-139-5p	-1.8235019811803	1.02566194729955	-1.77787816539491	0.075423867033911	0.216347408070955	477.143172131377	523.032409435487	468.701812417486	223.53692049069	2537.47439908147	2445.02449256136
76	hsa-miR-320a	-1.41678933551496	0.795229897689768	-1.78160974534645	0.0748128941159681	0.216347408070955	6485.35979765557	8611.46789522975	10780.5261825771	15287.0853433111	22917.8799662897	30892.5293769683
77	hsa-miR-140-3p	-1.45519202218563	0.843597486155718	-1.72498382945278	0.0845303867341754	0.239319796208445	1634.45595398289	1565.93691163314	1749.84573282361	2120.3942724414	7254.933710081	4200.16655568633
78	hsa-miR-17-5p	-1.49830582903914	0.921349330191018	-1.62620819263906	0.10390537394021	0.290402198961098	301.124838625528	217.666810875342	212.242330151315	207.504559389923	1121.53564600286	740.609078659666
79	hsa-miR-126-5p	-1.58059956610158	0.990378463626589	-1.59595510620628	0.110498816876746	0.30492078581178	165.153004277094	137.078735705524	173.023638710311	85.2005475640745	693.95018096427	649.30111005779
80	hsa-miR-107	-1.4282787283505	0.913556813555508	-1.56342627755325	0.11795236340696	0.321420190283965	363.522872196385	377.262802878316	362.965144316741	320.647222015334	1759.40904466699	892.789026329461
81	hsa-miR-503-5p	1.43689759840581	0.955901923564898	1.50318517306369	0.13279129987624	0.348777149072534	537.057701878519	713.441489003391	745.539634353984	447.989975901424	217.297531413054	60.8719790679178
82	hsa-miR-522-3p	1.90289177021875	1.26503214129184	1.50422404941864	0.132523687411944	0.348777149072534	3853.46662047286	4632.62920351205	3089.04869644141	2855.59254577656	98.1343690252502	131.889287980489
83	hsa-miR-615-3p	-1.53045977626613	1.01080638943732	-1.51409784530358	0.130001025086672	0.348777149072534	51.8431423200651	116.141637744738	162.25772341278	85.6586150240964	280.383911500715	598.574460834525
84	hsa-miR-22-3p	-1.27062973634172	0.854623073411438	-1.48677209388893	0.137075014257423	0.35574229890617	3330.06818962478	4995.27554177624	4014.53291505412	4151.00732271851	11446.6731870167	14183.1711228248
85	hsa-miR-517a-3p	1.78191223295589	1.22798716572559	1.45108375941616	0.14675653823619	0.368760349064329	21418.978727636	22732.1578312354	17786.8300594199	16314.0725886802	581.796616363984	1105.84095306717
86	hsa-miR-517b-3p	1.78191223295589	1.22798716572559	1.45108375941616	0.14675653823619	0.368760349064329	21418.978727636	22732.1578312354	17786.8300594199	16314.0725886802	581.796616363984	1105.84095306717
87	hsa-miR-526b-5p	1.8001714265875	1.24182700622844	1.44961529871605	0.147165827378884	0.368760349064329	7685.51302046618	8972.53407515727	8380.11156820272	6553.57115053341	210.287933625536	415.958523630772
88	hsa-miR-140-5p	-1.29670070634637	0.909557518616361	-1.42563903855024	0.153972561547806	0.378807806174063	83.5078160724402	75.0575209914974	74.5924131328895	81.5360078838993	339.965492694617	152.179947669794
89	hsa-miR-21-5p	-1.08043411978833	0.764392926824288	-1.41345384274689	0.157522323817555	0.378807806174063	8289.93576356298	6504.72179287367	6264.60921223799	11065.5356317492	15617.3838705898	17855.7805265892
90	hsa-miR-504-5p	2.03258635634416	1.44011893909135	1.41140172604537	0.158126194320366	0.378807806174063	492.044195073672	630.088136744413	1424.56129204823	597.319967868566	7.00959778751787	10.145329844653
91	hsa-miR-520d-3p	1.73261042673083	1.22590987906721	1.41332609869264	0.157559863618522	0.378807806174063	1857.66086013934	1917.91718112484	2332.7431467899	1502.00320141183	24.5335922563126	304.359895339589
92	hsa-miR-374a-5p	-1.49030781044221	1.0680164336625	-1.39539782672778	0.162895906329117	0.385992473692908	99.0297149706632	84.1434314273103	47.6776248890634	123.220146745893	480.157448444974	40.5813193786119
93	hsa-miR-518c-5p	1.63882801063348	1.20104189045273	1.36450528800101	0.172408591046867	0.404140568260398	956.459410108506	1168.1320503782	1486.08080803411	1028.8195152092	59.5815811939019	60.8719790679178
94	hsa-miR-543	1.26525117345478	0.932097443368673	1.35742371407227	0.174646617502381	0.405031517186372	2833.98830083757	2616.34716592993	2044.37041560605	2106.19418118072	494.17664402001	507.266492232648
95	hsa-miR-450a-5p	1.10738966491609	0.829670955456838	1.33473355627634	0.18196356674554	0.417558500531872	321.924183149147	476.417738503926	236.465639570758	206.58842446988	147.201553537875	121.743958135836
96	hsa-miR-30c-2-3p	2.08222241995134	1.56897761615574	1.32712053920383	0.184468812065344	0.418897927398385	239.658118988564	279.292986005204	277.991312861233	181.394714168675	0	0
97	hsa-miR-126-3p	-1.1752436466612	0.920301976192426	-1.27701958385827	0.2015953333376	0.41908853843067	12383.3709410024	13648.2225933434	14085.6621789189	8008.85147102301	47146.5547188452	35447.7824772175
98	hsa-miR-1283	1.89057275942195	1.45164986979857	1.30236140184705	0.192792870697256	0.41908853843067	1537.28886688001	1657.5860951596	1364.9642609369	941.786697805039	0	284.069235650283
99	hsa-miR-199a-5p	1.53520425636494	1.20476304261332	1.27427900928538	0.202564552883004	0.41908853843067	7895.98996952608	7325.61404877015	5961.24109903257	6179.33003569551	147.201553537875	973.951665086685
100	hsa-miR-30c-5p	1.08485550018921	0.842831720875423	1.28715551790386	0.198040087921201	0.41908853843067	4083.19072416656	4865.3075185857	3297.0615598687	3100.65863688828	1668.28427342925	994.242324775991
101	hsa-miR-512-3p	1.51933144410585	1.20664788000125	1.25913405997471	0.207981913901962	0.41908853843067	11455.7822628446	14196.9325757497	10895.8752750506	11430.6153973866	497.681442913769	811.626387572237
102	hsa-miR-516b-5p	1.15523812707043	0.920640832501007	1.25481956294739	0.209544269215335	0.41908853843067	66529.6526195858	88653.9933993151	67252.7503787982	64385.0460457591	23250.8358611968	12225.1224628068
103	hsa-miR-517c-3p	1.77057761841947	1.40158142509405	1.263271321037	0.2064916891556	0.41908853843067	820.177137782107	878.963074768851	614.426165909059	636.255701970428	3.50479889375894	30.4359895339589
104	hsa-miR-518e-5p	1.48036084886808	1.16693845110568	1.26858520041518	0.204589045486474	0.41908853843067	8356.36949084738	10730.0651851108	10146.1061739726	9202.57527184009	644.882996451644	618.865120523831
105	hsa-miR-519b-5p	1.48036084886808	1.16693845110568	1.26858520041518	0.204589045486474	0.41908853843067	8356.36949084738	10730.0651851108	10146.1061739726	9202.57527184009	644.882996451644	618.865120523831
106	hsa-miR-519c-5p	1.48036084886808	1.16693845110568	1.26858520041518	0.204589045486474	0.41908853843067	8356.36949084738	10730.0651851108	10146.1061739726	9202.57527184009	644.882996451644	618.865120523831
107	hsa-miR-522-5p	1.48034187256079	1.16693829243631	1.26856911128537	0.204594786917716	0.41908853843067	8356.36949084738	10730.0651851108	10145.7216769977	9202.57527184009	644.882996451644	618.865120523831
108	hsa-miR-523-5p	1.48036084886808	1.16693845110568	1.26858520041518	0.204589045486474	0.41908853843067	8356.36949084738	10730.0651851108	10146.1061739726	9202.57527184009	644.882996451644	618.865120523831
109	hsa-miR-525-5p	1.66896926325262	1.30683799234328	1.27710494570181	0.201565199044242	0.41908853843067	1078.46153544854	1103.34555857501	1194.24760407606	989.883781107339	42.0575867251072	20.2906596893059
110	hsa-miR-150-5p	-1.28826803748601	1.04769103217578	-1.22962590870957	0.218837223360564	0.419291579394962	234.070235385204	47.7997896840589	81.8978556562138	98.9425713647317	557.263024107671	233.342586427018
111	hsa-miR-181b-5p	1.34468196108893	1.08510865575175	1.23921411368463	0.215266215155247	0.419291579394962	3717.80522410239	4097.35056696743	4891.18601785303	4093.74889021578	532.729431851358	365.231874407507
112	hsa-miR-221-3p	1.18587495290319	0.960711871038226	1.23437108320691	0.217064659171677	0.419291579394962	8879.4574837175	10291.5712466868	8734.23328209649	8298.35010575685	1149.57403715293	2810.25636696887
113	hsa-miR-23b-3p	1.54996831342279	1.26168433736015	1.22849136469889	0.219262569041402	0.419291579394962	5219.70416149446	4951.821187518	5250.69068939556	4780.85008024864	101.639167919009	375.37720425216
114	hsa-miR-519a-5p	1.44996609840091	1.16853642981937	1.24083944787672	0.214665065311015	0.419291579394962	9284.26860698315	11977.2051523222	11330.356856701	10488.8286995816	760.541359945689	669.591769747096
115	hsa-miR-199a-3p	1.08181326464415	0.907741718600845	1.19176329838801	0.233354070459357	0.424762240241561	21816.0289014525	19073.6962422762	12443.0911020957	14422.7120462497	2937.02147296999	7832.19464007209
116	hsa-miR-199b-3p	1.08116489604309	0.908090724139971	1.19059127827458	0.23381407719719	0.424762240241561	10901.960910156	9528.74980966268	6215.77809642419	7205.40114614458	1468.51073648499	3916.09732003604
117	hsa-miR-218-5p	-1.20752510458935	1.00541856251548	-1.20101731717408	0.229744483959752	0.424762240241561	381.217836940359	365.016575769177	179.1755903089	191.472198289157	1479.02513316627	466.685172854036
118	hsa-miR-532-5p	-1.13479892102049	0.943157755506465	-1.20319099789528	0.228902417681242	0.424762240241561	2023.43474037236	2224.86293802165	1798.67684863741	1291.29216980175	8569.2332952406	3418.97615764805
119	hsa-miR-941	-1.16166455597749	0.959481609921353	-1.21072102264963	0.226002342531681	0.424762240241561	1946.44612183717	3999.77578967848	1812.90323670915	3953.12217998905	11320.5004268414	2079.79261815386
120	hsa-miR-99b-5p	1.06687515555819	0.893152300340018	1.19450529898657	0.232280369144428	0.424762240241561	16977.2321389205	20702.4444477917	17581.893171792	16614.1067749945	3953.41315216008	5803.1286711415
121	hsa-miR-106b-3p	-1.06250045861957	0.908122931265285	-1.16999628799065	0.242002462658385	0.425455942415547	1694.06004575207	1779.25828708265	1919.79339573463	1484.13857047098	7202.36172667462	2576.91378054185
122	hsa-miR-205-5p	1.68398636356895	1.43419782820177	1.1741660253944	0.240328531478061	0.425455942415547	2316.79862954878	3038.24944181898	3313.210432815	2567.92618088281	10.5143966812768	111.598628291183
123	hsa-miR-30a-3p	0.907077136161356	0.769497642450757	1.17879131282641	0.238481284378038	0.425455942415547	1680.09033674367	1554.87580327649	1878.26772244415	1123.18141197371	658.90219202668	943.515675552726
124	hsa-miR-99b-3p	1.27591781341899	1.08262424240955	1.17854169843752	0.238580718821291	0.425455942415547	771.748813219651	1094.2596481392	1093.12489967425	978.890162066813	150.706352431634	81.1626387572237
125	hsa-miR-199b-5p	1.51020901775608	1.30312482183065	1.15891355337282	0.246491423764123	0.429588523799165	423.126963965561	423.482434225712	302.9836162305	345.382864856517	49.0671845126251	0
126	hsa-miR-200c-3p	1.53839615011366	1.33251888009529	1.1545023287052	0.248294284397682	0.429588523799165	20837.5283949086	27058.631357019	23428.9386692757	23177.2973421884	364.499084950929	1004.38765462064
127	hsa-miR-149-5p	1.46976523432433	1.28770998454963	1.14137907755555	0.253712207510272	0.435505993994011	2439.11119286677	5987.61497720066	3221.70015278599	3894.03147764622	129.677559069081	172.4706073591
128	hsa-miR-30b-3p	1.39557450320996	1.23235199085017	1.13244796419502	0.257446149488739	0.436045976466065	108.653292287562	165.52158576546	164.180208287339	136.046035626506	21.0287933625536	0
129	hsa-miR-520g-3p	1.64682339894442	1.45599198303983	1.13106625457248	0.258027206257442	0.436045976466065	4297.39292896204	5003.57137304372	4094.12378886086	4103.82637433626	14.0191955750357	152.179947669794
130	hsa-miR-181a-5p	1.28317284184214	1.1397783939236	1.12580905962334	0.260246348611104	0.436413107670929	65114.6763160238	71253.289795981	84008.3595515046	77880.6295529245	5355.33270966366	7304.63748815014
131	hsa-miR-1307-3p	-0.955274733627522	0.85349214122697	-1.11925428188973	0.263031673841132	0.43771683127761	1320.91359623878	1947.94018952144	2855.27453569504	2373.70557783352	6294.61881319105	3205.92423091034
132	hsa-let-7e-5p	1.13109884695812	1.04048768669713	1.0870852787779	0.276999123138067	0.457468248818929	4088.77860776992	5351.2062071096	4653.95138433245	5052.94215150165	620.349404195332	750.754408504319
133	hsa-miR-1269a	1.77434002841239	1.68337018002361	1.05404031119733	0.291864461702982	0.460062574167998	219.790088398839	330.253092362589	644.41692995218	343.092527556408	0	0
134	hsa-miR-1323	1.30618779109789	1.22783886097927	1.06381043360701	0.287414583824173	0.460062574167998	31289.664674994	32739.695616907	33969.5387395079	36058.6123854644	1450.9867420162	2110.22860768782
135	hsa-miR-210-3p	-0.988385738914977	0.934356833289954	-1.0578247021909	0.290135368760008	0.460062574167998	84.4391300063335	67.1567293081819	64.2109948102709	262.930722052574	94.6295701314913	60.8719790679178
136	hsa-miR-214-3p	1.6117616387933	1.53381764126023	1.05081699117049	0.293342650501613	0.460062574167998	608.458436810345	681.838322270129	871.270145150143	670.152694012049	0	30.4359895339589
137	hsa-miR-30a-5p	0.872830803928169	0.815953333570433	1.06970676877911	0.284751318617642	0.460062574167998	8952.09997056118	9889.8159895902	10099.1975430334	7606.66824112377	2726.73353934445	5468.33278626795
138	hsa-miR-424-3p	1.04928038790279	0.979389211276566	1.07136200380962	0.284006690429088	0.460062574167998	2708.88179571789	5139.46498999674	4348.27628927757	4191.31725920044	970.829293571226	720.318418970361
139	hsa-miR-744-5p	-0.84413296972648	0.793405628536753	-1.06393620030561	0.287357602474109	0.460062574167998	885.679551132609	1291.38440063792	1380.72863690828	1394.35734830668	2723.22874045069	2272.55388520226
140	hsa-miR-520h	1.45131427817657	1.39026795217123	1.04390975560503	0.296527144215998	0.461735124564911	1452.84973687368	1645.73490763462	1321.51610277186	1526.73884425301	10.5143966812768	71.0173089125708
141	hsa-miR-524-5p	1.17441693004701	1.1351654289559	1.03457778055064	0.300866135135353	0.465168918152532	429.33572352485	387.928871650792	303.368113205412	405.847769579409	59.5815811939019	20.2906596893059
142	hsa-miR-125b-5p	0.765381127699832	0.75175974682268	1.01811932726476	0.308621251453334	0.47379882265371	17565.5121071631	19119.5208340394	18001.3793714207	11874.9408336079	8306.37337820868	11991.7798763798
143	hsa-miR-518d-5p	0.92554686539205	0.961827717604262	0.962279261089937	0.335909343708255	0.501784521993138	805.896990795742	1119.93722110997	1124.65365161702	1107.14905087295	304.917503757028	182.615937203753
144	hsa-miR-520c-5p	0.925362426507801	0.961930969725723	0.961984233412977	0.336057523903661	0.501784521993138	805.586552817778	1120.72730027831	1124.65365161702	1107.60711833297	304.917503757028	182.615937203753
145	hsa-miR-520f-3p	1.51227649620685	1.55368419443585	0.973348703438387	0.330380024261531	0.501784521993138	131.004826701003	173.422377448776	141.110389792631	149.329991967141	0	0
146	hsa-miR-526a	0.930591404508329	0.959394663181053	0.969977674696228	0.332057620413653	0.501784521993138	1611.79398159148	2239.87444221995	2249.30730323404	2214.29810174589	609.835007514055	365.231874407507
147	hsa-miR-409-3p	-0.716748511819778	0.754299263568561	-0.950217700636307	0.34200164641927	0.507186115097965	849.358307710767	729.638111954188	807.059150339872	1090.20055485214	1293.27079179705	1542.09013638725
148	hsa-miR-483-5p	-0.759911705975735	0.818138392046188	-0.928830272926288	0.352977053061642	0.519925659239446	626.153401554319	498.144915633043	554.82913479773	1384.73793164622	522.215035170082	933.370345708073
149	hsa-miR-30b-5p	1.20950756230796	1.32187644277087	0.914992901887738	0.36019535647346	0.52273426963234	1853.6251664258	2105.16594401942	1409.56591002667	2187.73018906462	73.6007767689377	50.7266492232648
150	hsa-miR-485-5p	-0.861853391948423	0.95991896893001	-0.89783973423205	0.369270997813672	0.52273426963234	72.9529248216485	85.7235897639734	105.736668100745	148.87192450712	45.5623856188662	294.214565494936
151	hsa-miR-495-3p	1.17850661999065	1.31121751690125	0.898788038445191	0.368765572605364	0.52273426963234	842.839110173513	698.034945220926	464.856842668368	684.81085273275	3.50479889375894	192.761267048406
152	hsa-miR-517-5p	1.29917466306769	1.43656574790231	0.904361436268938	0.365803779713263	0.52273426963234	513.153977575255	637.593888843562	775.145901422192	732.449868575028	42.0575867251072	0
153	hsa-miR-518f-5p	0.874858305442851	0.959149247256588	0.912119055449575	0.361706048259225	0.52273426963234	808.070056641493	1062.65648140594	1135.80406388946	1130.51049133406	304.917503757028	192.761267048406
154	hsa-miR-519a-3p	1.3124357272869	1.45009488882253	0.905068859564488	0.365428908287858	0.52273426963234	456.964703563687	538.043913633787	436.788563499807	509.37101554436	0	60.8719790679178
155	hsa-miR-155-5p	-0.803518520139858	0.925575644711465	-0.86812841795372	0.385324035503339	0.52604805801903	250.833886195285	94.0194210314547	98.0467286025094	138.794440386638	217.297531413054	426.103853475425
156	hsa-miR-223-3p	-0.799436625980655	0.906754410524919	-0.881646250298206	0.377968135845066	0.52604805801903	110.515920155348	73.4773626548343	39.6031884159156	77.4134007437021	126.172760175322	192.761267048406
157	hsa-miR-26a-5p	0.69639106078421	0.807564729959906	0.862334664886597	0.388503382298458	0.52604805801903	83989.615814241	86184.2059191107	64138.7093789875	69738.4804510351	46971.3147741573	27879.3664131063
158	hsa-miR-26b-5p	0.829416556273629	0.95265956032984	0.870632690639729	0.383954740985223	0.52604805801903	13410.9206480647	12274.2749196148	8268.99194245321	9519.09988671523	8138.14303130825	1440.63683794072
159	hsa-miR-28-5p	-0.755586410377815	0.861076586212743	-0.877490367844163	0.380220348350255	0.52604805801903	105.238474529952	73.8724022390001	51.9070916130932	90.6973570843374	178.744743581706	121.743958135836
160	hsa-miR-452-5p	0.816789487802702	0.942636262107916	0.86649487255689	0.386218836994962	0.52604805801903	166.705194166916	208.185860855364	155.72127483928	124.594349125958	28.0383911500715	152.179947669794
161	hsa-miR-455-5p	0.763483354173418	0.883692043974677	0.863969930904227	0.387604408897851	0.52604805801903	425.610467789277	421.902275889049	377.191532388477	374.241114837897	91.1247712377324	253.633246116324
162	hsa-miR-184	0.776616299503443	0.907784742293272	0.855507107931262	0.392270471129462	0.527870140161868	200.853371743007	377.657842462482	95.7397467530386	161.239745927711	108.648765706527	121.743958135836
163	hsa-miR-125a-3p	0.735988207432171	0.90138901921529	0.816504518851239	0.414211640072775	0.553976303901012	97.1670871028765	182.508287884588	163.411214337516	135.587968166484	45.5623856188662	81.1626387572237
164	hsa-miR-1301-3p	0.6942895822909	0.860128217169124	0.807193123574022	0.419555226858867	0.555753069892997	202.715999610793	310.106073570134	254.921494366525	169.026892748083	77.1055756626966	233.342586427018
165	hsa-miR-143-5p	0.916037590057204	1.14234180250145	0.801894483815004	0.422613997264835	0.555753069892997	388.668348411506	246.504700519444	391.417920460214	442.951233841183	70.0959778751787	20.2906596893059
166	hsa-miR-432-5p	0.838096232544547	1.04643983163463	0.800902457273028	0.423188117441456	0.555753069892997	762.435673880718	542.784388643776	669.024736346535	859.792622461118	112.153564600286	121.743958135836
167	hsa-miR-423-3p	0.895598600379173	1.12717248282968	0.794553286228954	0.426873400800825	0.557235936374729	170.120011924525	305.760638144311	371.039580789889	355.002281516977	21.0287933625536	71.0173089125708
168	hsa-miR-133a-3p	1.04038287481129	1.36208605256039	0.76381581975355	0.444977008055628	0.577410641405518	431.508789370602	119.301954418064	145.339856516661	294.995444254108	35.0479889375894	0
169	hsa-miR-433-3p	0.892377363725802	1.18982307814901	0.750008450932102	0.453249614985881	0.584665183827941	800.309107192382	637.593888843562	1257.6896049365	1212.50456667799	38.5527878313483	192.761267048406
170	hsa-miR-27a-3p	-0.56325428575078	0.762071416678633	-0.739109581363954	0.459840459241899	0.589677765380788	7988.19004898153	12855.7731875068	10818.5913830934	14288.0402130033	14380.1898610929	18119.5591025502
171	hsa-miR-148b-3p	0.614746401782754	0.855718898586819	0.718397598554828	0.472512167100252	0.599564414496597	7704.13929914404	9644.49640782325	7281.98820785461	9139.82002981709	4296.88344374846	2637.78575960977
172	hsa-miR-3909	0.755844023139029	1.05340588597807	0.717524017285362	0.473050822446856	0.599564414496597	109.895044199419	170.657100359615	185.7120388824	171.775297508215	84.1151734502145	10.145329844653
173	hsa-miR-494-3p	1.02685701353954	1.48905010536134	0.689605413439302	0.490442362137509	0.618014074832237	245.556440569889	171.447179527947	143.417371642102	257.891979992333	0	10.145329844653
174	hsa-miR-329-3p	1.13561947699569	1.68027491036906	0.675853379698597	0.499133739683404	0.625351466959667	363.21243421842	259.145967212749	159.95074156331	349.963539456736	0	0
175	hsa-miR-195-3p	-0.566108771359722	0.900664284898145	-0.628545819848672	0.529646440407093	0.656039340958785	62.0875955928923	138.658894042187	140.341395842808	88.4070197842279	161.220749112911	263.778575960977
176	hsa-miR-654-3p	0.673627227077822	1.06675368133025	0.631474012105403	0.527730636287719	0.656039340958785	311.990167854284	327.487815273428	241.848597219523	380.195991818182	24.5335922563126	142.034617825142
177	hsa-miR-424-5p	0.883456371526799	1.43408921148743	0.616040037432875	0.537868095517981	0.658737330465842	274.11673454262	348.424913234214	204.167893678167	391.189610858708	0	50.7266492232648
178	hsa-miR-652-3p	0.66435851476673	1.07724758840859	0.616718498064293	0.537420417891683	0.658737330465842	383.080464808146	401.755257096594	386.803956761273	546.932547266156	150.706352431634	30.4359895339589
179	hsa-miR-342-3p	0.493525694069824	0.829818940813908	0.594739008470644	0.552017942542166	0.672290008235711	229.103227737773	154.460477408818	161.104232488045	142.917047526835	157.715950219152	81.1626387572237
180	hsa-miR-221-5p	0.714703803536411	1.21111925278458	0.590118439528708	0.555111247294706	0.672301399501366	202.095123654864	213.716415033685	141.879383742455	232.698269691128	98.1343690252502	0
181	hsa-miR-141-3p	0.662309464575899	1.20810171195139	0.548223264667098	0.583538609488546	0.70282550756079	108.653292287562	150.115041982995	112.273116674246	175.897904648412	49.0671845126251	0
182	hsa-miR-382-5p	0.516524287859349	0.971719564967225	0.531556949639859	0.595032888123252	0.708836992409119	649.746687879618	475.232619751428	402.183835757745	583.119876607887	77.1055756626966	405.813193786119
183	hsa-miR-9-5p	0.677634942149124	1.27177828559081	0.532824746126503	0.59415490210173	0.708836992409119	398.602363706369	167.101744102123	113.04211062407	269.343666492881	147.201553537875	0
184	hsa-miR-28-3p	-0.411045271523529	0.790568437846831	-0.519936354457862	0.603107935817783	0.714551793523243	1187.1148277361	748.995051578311	709.781415687186	989.883781107339	991.858086933779	1542.09013638725
185	hsa-miR-339-5p	0.593792449210729	1.18234797122673	0.502214630262058	0.615516552720823	0.725311397260213	121.691687362069	122.857310675556	152.645299039985	174.981769728368	3.50479889375894	81.1626387572237
186	hsa-miR-361-5p	0.487762792709043	0.992298427065958	0.491548489249617	0.623038565568343	0.730227996203757	178.501837329565	135.498577368861	117.2715773481	154.826801487404	21.0287933625536	131.889287980489
187	hsa-miR-152-3p	0.372429227314886	0.840067013808415	0.443332759402718	0.657525063878739	0.766526545056498	707.798589758972	598.880009595316	439.095545349278	486.467642543264	227.811928094331	639.155780213137
188	hsa-miR-15b-5p	-0.328857986989197	0.812063717339561	-0.404965743410608	0.685502691750937	0.793595377977458	495.769450809245	270.602115153556	427.176139127012	388.441206098576	693.95018096427	415.958523630772
189	hsa-miR-372-3p	-0.554197157595106	1.38019207424804	-0.401536255667201	0.688025350631833	0.793595377977458	92.820955411374	111.796202318915	910.104339616235	1335.26664596386	273.374313713197	20.2906596893059
190	hsa-miR-654-5p	0.406834824704294	1.04520049889004	0.38924094002666	0.697097920934846	0.799828140862087	146.83716357719	157.225754497979	173.792632660134	255.601642692224	73.6007767689377	20.2906596893059
191	hsa-miR-361-3p	-0.275573637417093	0.748805085117439	-0.368017849897311	0.712859924516107	0.813630699185923	876.055973815711	1049.62017512847	1072.74656000393	1201.51094763746	1310.79478626584	1115.98628291183
192	hsa-miR-197-3p	-0.251412963729212	0.784200798619406	-0.320597688974339	0.748515289173331	0.841115118761784	516.2583573549	686.578797280118	733.235731156806	965.148138266156	795.589348883279	537.702481766607
193	hsa-miR-425-3p	0.301542747436805	0.932243441756337	0.323459231709586	0.746347477801381	0.841115118761784	140.317966039937	144.584487804674	156.490268789103	164.446218147864	154.211151325393	30.4359895339589
194	hsa-miR-574-3p	0.361213963562878	1.12174087945021	0.322011946056486	0.74744364450384	0.841115118761784	736.669321709667	710.676211914231	761.304010325367	1331.14403882366	56.076782300143	324.650555028895
195	hsa-miR-134-5p	-0.231100369427343	0.860122758265643	-0.268683007403891	0.78817362922629	0.872858451843191	150.562419312764	124.042429428054	146.493347441396	262.01458713253	94.6295701314913	131.889287980489
196	hsa-miR-27a-5p	0.304495293750914	1.1590868020873	0.262702752893548	0.792779694793357	0.872858451843191	109.27416824349	314.846548580123	227.622209147787	293.621241874042	10.5143966812768	223.197256582365
197	hsa-miR-27b-3p	0.202601022214829	0.763188905881351	0.265466414217407	0.790650179515156	0.872858451843191	16680.7638699644	13896.7024917837	17126.2642565215	15295.7886250515	9978.16245053169	16181.8011022215
198	hsa-miR-30e-3p	-0.20287937637792	0.763125868317746	-0.265853098159485	0.79035234775592	0.872858451843191	625.842963576355	561.351249099568	462.934357793809	535.93892822563	725.4933710081	639.155780213137
199	hsa-miR-24-2-5p	0.195575509659369	0.802167982885205	0.243808670792283	0.807379004627067	0.875664791088063	230.655417627595	339.339002798401	266.071906638967	323.853694235488	189.259140262983	213.051926737712
200	hsa-miR-500a-3p	0.206530445392725	0.843298767740663	0.244907799339082	0.806527822568013	0.875664791088063	221.342278288661	236.233671331134	267.994391513526	255.601642692224	101.639167919009	273.92390580563
201	hsa-miR-584-5p	-0.220834783032223	0.895083919672029	-0.246719640671391	0.805125205304592	0.875664791088063	823.281517561752	1465.59685725503	1560.28872419209	718.707844774371	2681.17115372559	1085.55029337787
202	hsa-miR-330-3p	-0.177501674470593	0.792895597225549	-0.223865128135023	0.82286225080784	0.88803945879262	133.177892546754	139.448973210519	129.190983570365	120.471741985761	164.72554800667	172.4706073591
203	hsa-miR-125a-5p	0.157803018787363	0.752472572458936	0.209712652079389	0.833891950182857	0.895509581969767	24767.9836339166	34782.4453066282	28719.6170440621	27772.6301011282	22469.2657078885	28883.754067727
204	hsa-miR-769-5p	-0.173232645322428	0.881363786791834	-0.196550672853256	0.844179174857438	0.902113039798635	86.9226338300492	86.5136689323049	102.660692301451	75.1230634435926	63.0863800876609	182.615937203753
205	hsa-miR-136-3p	-0.251697084267298	1.33454589649513	-0.188601294963568	0.850405317795	0.904333459899073	110.205482177384	82.9583126748129	74.5924131328895	205.214222089814	0	111.598628291183
206	hsa-miR-196b-5p	0.140638218738797	0.866299205329221	0.162343700506281	0.871035203065497	0.918220025833186	122.933439273927	107.055727308925	154.567783914544	60.0068372628697	161.220749112911	131.889287980489
207	hsa-miR-30d-5p	-0.132244518550005	0.832400919556018	-0.15887118267546	0.873770365193884	0.918220025833186	33018.8042122561	75681.6835344793	74158.700545189	52329.1685654425	95246.4147367929	52836.8778309526
208	hsa-miR-381-3p	0.17022680478305	1.09179075031799	0.155915228933265	0.876099841161939	0.918220025833186	1133.40905754825	1019.2021271477	880.498072548026	2120.85233990143	129.677559069081	436.249183320078
209	hsa-miR-378a-3p	-0.101950194152284	0.801790743854951	-0.127153119356448	0.898819209448557	0.937524342869787	2950.71298055221	5093.24535864935	3009.07332565976	2606.86191498467	4734.98330546832	4524.81711071522
210	hsa-miR-502-3p	-0.0933897544597714	0.788110062041683	-0.118498365847323	0.905672789839416	0.940174610404727	132.86745456879	135.498577368861	147.646838366132	161.697813387733	129.677559069081	152.179947669794
211	hsa-miR-24-3p	0.0771416113471266	0.776873723364329	0.0992974907338315	0.92090207067656	0.950645547952757	10827.1453574665	14786.7266749092	12344.6598765183	13173.10401531	8050.52305896428	14761.4549239701
212	hsa-miR-93-5p	0.0829811968522813	0.875414002602414	0.0947908036718585	0.924480991587085	0.950645547952757	1609.62091574573	1194.20466293314	1308.82770259977	922.089797024097	2327.18646545593	629.010450368484
213	hsa-miR-130b-5p	0.0793727034530837	0.909903903389779	0.0872319628011119	0.930487133542779	0.952329554517961	184.710596888855	102.710291883102	141.879383742455	65.0455793231107	108.648765706527	243.487916271671
214	hsa-let-7a-5p	0.0312005743201797	0.753077181747287	0.0414307790441722	0.966952475726939	0.980917098877765	87873.1949185764	82051.6968291525	110122.240596589	93072.894932011	104677.828559898	76303.025761635
215	hsa-miR-222-3p	0.0304414984677345	0.745265113041159	0.0408465362661532	0.967418239718897	0.980917098877765	2639.65412663182	3013.7569876007	2694.55480018191	2400.27349051479	3035.15584199524	2739.2390580563
216	hsa-miR-181a-2-3p	0.00918807268862548	0.838772032881851	0.0109541953336917	0.991259991459585	0.995828009853408	365.385500064171	308.130875649305	206.474875527638	441.118964001096	213.792732519295	213.051926737712
217	hsa-miR-29a-3p	-0.0112501982831453	0.83225254260994	-0.0135177697960101	0.989214708650505	0.995828009853408	3430.65009448526	2107.14114194025	1418.02484347472	3232.58206537459	1643.75068117294	2130.51926737712
218	hsa-miR-191-5p	0.000635821345679333	0.85728968265137	0.000741664525476273	0.999408237380079	0.999408237380079	7082.33202928123	5700.42119951215	5277.22098066448	5872.42483748084	9585.62497443069	2587.05911038651
219	hsa-miR-105-5p	2.97941183490389	1.37522207039342	2.16649506944834	0.0302733762229319	NA	69.5381070640394	137.47377528969	85.35832843042	30.2324523614458	0	0
220	hsa-miR-1185-1-3p	0.955670545955906	1.48117925288797	0.645209243980808	NA	NA	37.2525573557354	35.5535625749198	41.5256732904746	52.2196904424973	0	0
221	hsa-miR-1247-3p	0.487355178344451	1.53749274279911	0.316980473974263	0.751258418369327	NA	43.7717548929891	56.8857001198717	30.7597579929441	87.0328174041622	0	0
222	hsa-miR-1247-5p	-0.0502417202775775	1.63450511259252	-0.0307381848429267	NA	NA	248.660820349534	299.835044381824	243.771082094082	810.321336778752	3.50479889375894	0
223	hsa-miR-125b-1-3p	2.0771146780075	1.26327054180961	1.64423582222703	0.100127500135398	NA	109.584606221455	150.905121151326	174.561626609958	87.0328174041622	7.00959778751787	0
224	hsa-miR-125b-2-3p	1.25898356157669	1.23525161144107	1.01921223977027	0.308102217088206	NA	63.3293475047502	40.6890771690749	51.1380976632696	49.4712856823659	7.00959778751787	0
225	hsa-miR-127-3p	0.769420004935831	1.37029125984825	0.561501067313997	NA	NA	855.256629292092	833.928562173953	1363.42627303725	1709.96582826178	31.5431900438304	40.5813193786119
226	hsa-miR-127-5p	0.871709483514876	1.52005978847463	0.573470524070393	NA	NA	49.3596384963494	54.5154626148771	73.8234191830659	90.2392896243155	0	0
227	hsa-miR-1287-5p	-0.21256748340026	0.986900370572461	-0.215388999476166	0.829464045889562	NA	31.3542357744106	21.3321375449519	33.8357337922385	28.4001825213582	17.5239944687947	60.8719790679178
228	hsa-miR-1296-5p	0.707813368139152	1.61475405222604	0.438341286193637	NA	NA	93.7522693452674	121.277152338893	145.724353491573	214.375571290252	0	0
229	hsa-miR-130a-3p	0.0929734461971368	0.934679458684294	0.0994709419719262	0.920764358401354	NA	68.606793130146	72.6872834865028	60.3660250611529	67.7939840832421	94.6295701314913	20.2906596893059
230	hsa-miR-132-3p	-0.0138900592392228	1.15952766679747	-0.0119790666811652	0.990442316227629	NA	84.4391300063335	58.0708188723691	45.7551400145044	71.4585237634174	112.153564600286	0
231	hsa-miR-132-5p	0.361144045356767	1.04818332299429	0.344542827036311	0.73043809396227	NA	28.249855994766	23.7023750499466	16.9178668961193	22.4453055410734	10.5143966812768	20.2906596893059
232	hsa-miR-135b-5p	1.46448507926873	1.2743273268216	1.14922206284426	0.250464425559273	NA	86.3017578741203	85.7235897639734	42.67916421521	53.593892822563	0	20.2906596893059
233	hsa-miR-136-5p	-0.179410809774312	1.16985956159763	-0.153360980808071	0.878113613634026	NA	26.3872281269792	27.6527708916043	19.9938426954137	51.3035555224535	24.5335922563126	0
234	hsa-miR-145-5p	1.17248934905362	1.30380460002644	0.899283028323289	NA	NA	3266.1179661641	2142.299664931	2938.32588227599	3438.25435492443	63.0863800876609	192.761267048406
235	hsa-miR-146b-3p	-0.382440475698039	1.17655474585075	-0.325051152142948	0.745142358044571	NA	36.6316813998065	22.1222167132834	23.4543154696199	67.3359166232202	31.5431900438304	0
236	hsa-miR-148a-5p	-0.793867738673044	1.17417262873404	-0.67610819673847	0.498971952881671	NA	45.0135068048469	24.8874938024439	24.2233094194435	62.2971745629792	94.6295701314913	0
237	hsa-miR-148b-5p	0.148825348104041	1.15121747536785	0.129276484494372	0.897138877933594	NA	40.6673751133445	47.7997896840589	25.7612973190907	31.1485872814896	66.5911789814198	0
238	hsa-miR-151a-5p	1.82450806345343	1.51936208771985	1.20083821901303	0.22981396326466	NA	175.707895527885	146.559685725503	119.57855919757	117.72333722563	0	0
239	hsa-miR-154-5p	0.278609743608848	1.39659682380225	0.199491892621043	0.841877984653312	NA	58.6727778352832	45.82459176323	36.911709591533	99.8587062847756	0	10.145329844653
240	hsa-miR-181a-3p	2.44800300534824	1.39523327293548	1.75454746731906	0.0793367438690009	NA	83.8182540504046	96.3896585364493	88.8188012046262	42.1422063220154	0	0
241	hsa-miR-181d-5p	0.874652304816287	0.911299624111041	0.959785653011211	0.337163104446369	NA	82.8869401165112	137.47377528969	130.344474495101	95.7360991445784	31.5431900438304	60.8719790679178
242	hsa-miR-185-3p	-0.696004119035218	0.930616682170993	-0.747895596940667	0.454523133603683	NA	45.0135068048469	31.2081271490963	48.0621218639752	38.4776666418401	112.153564600286	50.7266492232648
243	hsa-miR-18a-3p	-3.2852045960216	1.37577704351446	-2.38789025555293	NA	NA	24.214162281228	20.9370979607861	21.9163275699727	17.4065634808324	623.854203089091	10.145329844653
244	hsa-miR-193b-3p	-1.03722783994146	1.76182283832034	-0.588724256140483	NA	NA	928.20955411374	508.810984405519	360.273665492358	3652.62992621468	0	30.4359895339589
245	hsa-miR-196a-5p	-0.144321000053125	1.38447660833058	-0.104242281295853	0.916977081102417	NA	34.1481775760908	33.5783646540909	25.7612973190907	11.4516865005477	0	101.45329844653
246	hsa-miR-21-3p	-0.346235423528842	1.19231628393379	-0.29038890787142	0.771518728532158	NA	22.6619723914057	15.0115041982995	29.2217700932969	52.6777579025192	24.5335922563126	0
247	hsa-miR-224-3p	1.47636405512551	1.45290620308773	1.01614546898343	0.309560119477595	NA	38.8047472455577	52.1452251098824	58.0590432116821	46.7228809222344	0	0
248	hsa-miR-23a-3p	1.27532694975792	1.24472390219159	1.02458621346666	NA	NA	7201.22977484161	9722.71424548808	7222.00667976837	8974.45767674919	220.802330306813	771.045068193625
249	hsa-miR-23b-5p	1.41868832656491	1.48301750784339	0.956622776913789	0.338757688188607	NA	52.1535802980295	73.8724022390001	84.9738314555082	71.9165912234393	0	0
250	hsa-miR-25-5p	-2.71624785431858	1.07456584473303	-2.52776306601614	0.0114791790370883	NA	19.8680305897255	27.6527708916043	27.6837821936497	24.7356428411829	329.45109601334	142.034617825142
251	hsa-miR-26b-3p	0.986354942058427	1.53966248670275	0.640630625592979	0.521762696970758	NA	20.7993445236189	18.1718208716257	12.3039031971777	20.6130357009858	0	0
252	hsa-miR-27b-5p	1.90544916754479	1.41750325617433	1.34422912910082	0.178874304926316	NA	40.35693713538	51.7501855257166	43.8326551399454	29.7743849014239	0	0
253	hsa-miR-299-5p	1.25361202525116	1.47703950471052	0.848732902033553	NA	NA	46.8761346726337	49.7749876048878	24.9923033692671	44.4325436221249	0	0
254	hsa-miR-29b-3p	-0.869045530275325	1.10281799241893	-0.788022625899632	0.430683471437791	NA	91.2687655215517	57.6757792882033	30.7597579929441	125.510484046002	185.754341369224	10.145329844653
255	hsa-miR-29c-5p	1.22526067649785	1.30752179074872	0.93708623838402	0.348714199651051	NA	53.3953322098874	51.7501855257166	47.2931279141516	49.4712856823659	0	10.145329844653
256	hsa-miR-30d-3p	-1.04464822065716	1.29476881294373	-0.806822198846522	0.419768927703324	NA	17.0740887880454	26.467652139107	24.9923033692671	15.5742936407448	122.667961281563	0
257	hsa-miR-31-5p	1.56970116292549	1.48406358165748	1.0577047926561	NA	NA	71.0902969538617	58.4658584565348	108.81264390004	73.290793603505	0	0
258	hsa-miR-323a-3p	1.32049013113229	1.48231809612275	0.890827774811798	NA	NA	224.136220090341	257.960848460252	217.62528780008	262.930722052574	0	10.145329844653
259	hsa-miR-323b-3p	-0.935035193432727	1.21545067614237	-0.769290940213524	0.441720614318855	NA	20.17846856769	18.5668604557915	18.8403517706783	21.9872380810515	84.1151734502145	0
260	hsa-miR-324-3p	0.778075077076815	1.28767373722917	0.604248618715394	0.545678361343643	NA	42.5300029811312	40.2940375849091	58.0590432116821	57.7164999627602	0	20.2906596893059
261	hsa-miR-324-5p	0.478647261013438	1.11985538733509	0.427418813559909	0.669074306714232	NA	54.3266461437808	60.4410563773637	56.9055522869467	72.3746586834612	42.0575867251072	0
262	hsa-miR-326	0.456663927052959	1.26042409884095	0.362309739612956	0.717120580744849	NA	31.9751117303395	24.8874938024439	23.8388124445317	29.316317441402	0	30.4359895339589
263	hsa-miR-330-5p	0.493768456435288	1.1337783755395	0.435507033021628	0.663194435158018	NA	62.0875955928923	101.130133546439	92.6637709537442	79.7037380438117	94.6295701314913	0
264	hsa-miR-331-3p	1.33443545563351	1.51219730950331	0.88244797636349	0.377534601044388	NA	45.0135068048469	85.7235897639734	100.35371045198	84.7424801040526	0	0
265	hsa-miR-331-5p	-0.0920172294048234	1.17232146633702	-0.0784914650521041	0.93743711917975	NA	20.7993445236189	35.1585229907541	41.5256732904746	28.8582499813801	70.0959778751787	0
266	hsa-miR-335-5p	-0.345138639535136	1.10357975462326	-0.31274462773464	0.754474687039355	NA	81.6451882046534	72.292243902337	88.0498072548026	60.9229721829135	14.0191955750357	243.487916271671
267	hsa-miR-337-3p	-0.893465370129558	1.36666915820759	-0.653753957030356	0.513270334574219	NA	34.1481775760908	29.2329292282674	17.6868608459429	27.0259801412925	0	131.889287980489
268	hsa-miR-345-5p	-0.570402238646841	1.071182261394	-0.532497838327288	0.594381238592596	NA	32.285549708304	38.713879248246	45.3706430395926	35.7292618817087	122.667961281563	10.145329844653
269	hsa-miR-34a-5p	1.47929600521062	1.32708811900641	1.11469312702322	0.2649819472754	NA	131.625702656932	139.448973210519	127.268498695806	116.349134845564	0	20.2906596893059
270	hsa-miR-34c-5p	-0.221927340428676	1.46467653963307	-0.151519693545629	0.879565776980059	NA	75.4364286453642	113.771400239743	39.6031884159156	240.027349051479	0	20.2906596893059
271	hsa-miR-3614-5p	-0.391177806543569	0.897797067521922	-0.435708492146547	0.663048243557834	NA	42.8404409590957	62.0212147140268	89.5877951544498	76.4972658236583	52.5719834063841	131.889287980489
272	hsa-miR-362-5p	2.1104084084733	1.40766436180787	1.49922699311851	0.133814754635932	NA	66.7441652623592	68.736887644845	68.8249585092125	40.3099364819277	0	0
273	hsa-miR-365a-3p	-0.0118950582897621	1.80794302547977	-0.00657933249119148	NA	NA	466.588280880586	223.197365053663	146.877844416308	838.263451840088	0	0
274	hsa-miR-365a-5p	-0.859295160521744	1.67856452958483	-0.511922625181576	NA	NA	70.4694209979328	58.0708188723691	45.7551400145044	310.111670434831	0	0
275	hsa-miR-365b-3p	-0.0118950582897621	1.80794302547977	-0.00657933249119148	NA	NA	466.588280880586	223.197365053663	146.877844416308	838.263451840088	0	0
276	hsa-miR-369-3p	0.275274716241031	1.53986367474044	0.178765640593107	NA	NA	44.392630848918	31.2081271490963	23.8388124445317	75.5811309036145	0	0
277	hsa-miR-369-5p	0.0535399301996888	1.15019555022934	0.0465485457572959	0.962873042074906	NA	24.8350382371569	22.1222167132834	18.0713578208547	28.4001825213582	28.0383911500715	0
278	hsa-miR-370-3p	1.18582877634331	1.32899797819588	0.892272821929404	NA	NA	1870.69925521385	2005.22092922548	3179.40548554569	2915.14131557941	126.172760175322	50.7266492232648
279	hsa-miR-376c-3p	0.197227909062206	1.5336057067337	0.128604052655923	NA	NA	28.5602939727305	24.0974146341123	17.6868608459429	54.9680952026287	0	0
280	hsa-miR-377-5p	0.818365962370786	1.32975703140547	0.615425181475312	0.538273965691753	NA	67.0546032403237	68.3418480606792	89.9722921293616	101.690976124863	0	20.2906596893059
281	hsa-miR-378a-5p	1.9207454245643	1.43876510489678	1.33499583637879	0.181877709172419	NA	44.7030688268825	86.1186293481391	43.8326551399454	39.3938015618839	0	0
282	hsa-miR-378c	0.59920188678159	0.887156442887865	0.675418514496804	0.499409905861394	NA	79.1616843809377	135.498577368861	79.9753707816548	68.252051543264	38.5527878313483	91.3079686018767
283	hsa-miR-378d	1.17134773685254	1.01433879834322	1.15478944388775	0.248176660931811	NA	36.0108054438775	63.6013730506899	40.3721823657392	29.316317441402	10.5143966812768	20.2906596893059
284	hsa-miR-379-3p	0.630469618033924	1.52405944162607	0.413677840124961	0.679110058090336	NA	22.0410964354768	27.6527708916043	14.2263880717367	35.2711944216868	0	0
285	hsa-miR-379-5p	1.00699712590297	1.2330516200714	0.816670696920749	NA	NA	445.788936356967	406.495732106583	275.684331011762	500.209666343922	21.0287933625536	30.4359895339589
286	hsa-miR-382-3p	0.452506939759311	1.52469428292933	0.29678535876053	NA	NA	40.6673751133445	38.713879248246	24.9923033692671	69.6262539233297	0	0
287	hsa-miR-409-5p	1.0115956801954	1.53234901146136	0.660160102319421	NA	NA	90.0270136096939	81.3781543381498	66.9024736346535	111.310392785323	0	0
288	hsa-miR-410-3p	0.717465671003108	1.57290295997731	0.456141090238306	NA	NA	101.513218794379	72.6872834865028	86.1273223802436	151.620329267251	0	0
289	hsa-miR-411-3p	0.826708936672933	1.50902277079106	0.547843911089265	0.58379908449958	NA	41.5986890472378	48.9849084365562	22.6853215197963	57.2584325027383	0	0
290	hsa-miR-411-5p	0.652822689426302	1.54055526185769	0.42375804723752	NA	NA	231.276293583524	241.764225509455	138.418910968249	371.950777537788	0	10.145329844653
291	hsa-miR-421	-2.5027620962752	1.13931411617992	-2.19672701385188	0.0280399483650772	NA	25.4559141930858	26.0726125549412	9.61242437279504	12.8258888806134	196.2687380505	142.034617825142
292	hsa-miR-431-3p	0.844832293515104	1.47327984253252	0.573436403000578	NA	NA	112.999423979064	99.9450147939413	199.553929979225	212.543301450164	0	10.145329844653
293	hsa-miR-431-5p	0.707980568221005	1.48231481838097	0.477618222149519	NA	NA	202.715999610793	195.149554577893	239.157118395141	362.78942833735	0	20.2906596893059
294	hsa-miR-450a-2-3p	2.0705695866691	1.49043223406707	1.38924101300397	0.164759474156948	NA	27.0081040829082	26.8626917232728	18.0713578208547	12.3678214205915	0	0
295	hsa-miR-450b-5p	-0.35562748479474	0.939772324049615	-0.378418767709917	0.705119528368105	NA	28.8707319506949	39.1089188324118	23.0698184947081	29.7743849014239	31.5431900438304	60.8719790679178
296	hsa-miR-454-3p	1.61749433934284	1.30659691319138	1.23794440581685	0.215736675428131	NA	32.5959876862685	28.4428500599359	17.6868608459429	16.4904285607886	3.50479889375894	0
297	hsa-miR-455-3p	1.05804285907683	1.62351041551334	0.651700690655739	NA	NA	551.648286842848	477.207817672257	587.895874640145	759.933916176342	0	10.145329844653
298	hsa-miR-483-3p	0.147046372714751	1.47660146183394	0.0995843336983556	NA	NA	3725.25573557354	3376.00828628072	3329.7438027362	9187.91711311939	42.0575867251072	182.615937203753
299	hsa-miR-485-3p	0.487807459628186	1.71458026183339	0.284505467890186	NA	NA	207.683007258225	214.901533786182	261.457942940025	481.886967943045	0	0
300	hsa-miR-487a-3p	0.682705171592377	1.50872741059778	0.452503988988893	0.650905948211101	NA	27.3185420608726	23.3073354657808	18.0713578208547	36.6453968017525	0	0
301	hsa-miR-487a-5p	0.853712360019622	1.51249016097301	0.564441595752541	NA	NA	56.1892740115675	45.82459176323	61.9040129608001	83.8263451840088	0	0
302	hsa-miR-487b-3p	0.77770940758747	1.49211941479461	0.521211238106249	NA	NA	361.970682306562	275.342590163546	239.157118395141	474.099821122673	0	30.4359895339589
303	hsa-miR-493-3p	1.11385308185288	1.31783475140499	0.845214531385941	NA	NA	869.847214256421	854.865660134739	913.180315415529	1140.12990799452	49.0671845126251	20.2906596893059
304	hsa-miR-493-5p	1.22601982144648	1.39594530778631	0.878272103217782	NA	NA	3642.36879545703	3291.86485485341	3294.75457801923	4194.06566396057	38.5527878313483	131.889287980489
305	hsa-miR-497-5p	-0.431107792128869	1.30975315910767	-0.329151939150567	0.742040847642141	NA	19.2471546337966	14.2214250299679	26.1457942940025	25.1937103012048	0	60.8719790679178
306	hsa-miR-498	1.28906843111095	1.5190345160662	0.848610362356487	NA	NA	1388.58907543504	1526.82799280072	2000.92225744102	1950.45124477328	3.50479889375894	50.7266492232648
307	hsa-miR-503-3p	0.710432369149718	1.50063850611886	0.473420058363776	NA	NA	21.4202204795478	25.2825333866097	30.3752610180323	40.7680039419497	0	0
308	hsa-miR-505-3p	1.19780539513375	1.0534529291802	1.1370279221359	0.255526613251451	NA	105.238474529952	116.141637744738	116.118086423364	102.607111044907	24.5335922563126	10.145329844653
309	hsa-miR-509-3p	1.33256009179694	1.48562776943595	0.896967678722695	NA	NA	53.0848942319229	58.0708188723691	23.0698184947081	46.7228809222344	0	0
310	hsa-miR-512-5p	0.787622191954702	1.46321034309189	0.538283641633088	NA	NA	206.130817368402	191.199158736236	198.40043905449	317.898817255203	0	20.2906596893059
311	hsa-miR-514a-3p	1.11936775378135	1.52501192853934	0.734005900434814	0.462945141966925	NA	16.7636508100809	47.4047500998931	17.3023638710311	31.6066547415115	0	0
312	hsa-miR-515-3p	1.79476120686232	1.4755787406015	1.21631001957287	0.223866846117221	NA	106.169788463846	85.3285501798076	113.04211062407	80.6198729638555	0	0
313	hsa-miR-515-5p	1.05921592148669	1.71693693935278	0.61692185496689	NA	NA	409.778130913089	360.276100759188	288.372731183851	502.041936184009	0	0
314	hsa-miR-516a-5p	1.14754147407988	1.20225440661057	0.954491385325886	NA	NA	8754.35097859782	10308.1629092218	8065.20854574995	10984.4576913253	560.76782300143	689.882429436402
315	hsa-miR-518a-3p	1.14055421572394	1.42833436113113	0.798520463248328	NA	NA	4018.93006272792	3401.29081966733	3893.4163679569	4933.38654443593	28.0383911500715	162.325277514447
316	hsa-miR-518b	1.41550168575978	1.3857148939392	1.02149561352834	NA	NA	8810.85069058735	6743.32570170979	9329.43459925996	8911.24436726616	84.1151734502145	324.650555028895
317	hsa-miR-518c-3p	0.982026100689518	1.09482921788305	0.896967385094409	NA	NA	708.729903692866	629.693097160247	592.509838339086	793.372840757942	112.153564600286	60.8719790679178
318	hsa-miR-518e-3p	1.06162481241544	1.29084019092706	0.822429313773535	NA	NA	2623.2009137997	2038.00921471124	2167.79394455274	3040.19373216539	70.0959778751787	152.179947669794
319	hsa-miR-518f-3p	0.990917119275984	1.31045343085671	0.75616355067892	NA	NA	299.572648735705	206.605702518701	213.39582107605	320.189154555312	3.50479889375894	30.4359895339589
320	hsa-miR-519b-3p	1.12713803291641	1.30442915741472	0.864085279380225	0.387541044980749	NA	43.1508789370602	41.0841167532407	41.1411763155628	42.1422063220154	0	10.145329844653
321	hsa-miR-519c-3p	0.886330278947789	1.33235390312488	0.665236373660937	0.505899319087848	NA	18.3158406999032	17.7767812874599	21.5318305950609	18.7807658608982	0	10.145329844653
322	hsa-miR-519d-3p	0.869563210164246	1.38787691406674	0.626542023540301	NA	NA	3721.53047983797	4065.35236065	4408.64231433872	6383.62812286528	59.5815811939019	223.197256582365
323	hsa-miR-519d-5p	1.52624458967229	1.3164557837822	1.15935879387257	0.246309965640955	NA	85.9913198961559	75.847600159829	74.2079161579777	65.5036467831326	0	10.145329844653
324	hsa-miR-520a-3p	1.16675051288684	1.33288282186639	0.875358653998617	NA	NA	3219.24183149147	3803.44111634809	3467.00922277972	4435.92528285214	115.658363494045	111.598628291183
325	hsa-miR-520a-5p	1.37711968928447	1.31780493347642	1.04501026995822	NA	NA	531.780256253123	620.607186724434	474.084770066252	582.203741687843	24.5335922563126	10.145329844653
326	hsa-miR-520b	1.59001918620082	1.45490909695711	1.09286496972649	0.274453090713631	NA	66.7441652623592	71.8972043181712	61.9040129608001	59.5487698028478	0	0
327	hsa-miR-520c-3p	1.59838587452255	1.45459429690484	1.09885339020212	0.271832019851686	NA	66.7441652623592	72.6872834865028	62.2885099357119	59.5487698028478	0	0
328	hsa-miR-520d-5p	0.861530752695173	1.25867716834054	0.684473171012571	0.493676425188544	NA	83.8182540504046	78.6128772489894	102.660692301451	84.2844126440307	0	60.8719790679178
329	hsa-miR-520f-5p	1.22367761605482	1.47454490772968	0.829867988177372	0.406613425772752	NA	39.1151852235222	25.6775729707754	24.6078063943553	32.0647222015334	0	0
330	hsa-miR-520g-5p	0.944776397033	0.994754212619105	0.949758628863187	0.342234911724816	NA	84.4391300063335	126.017627348882	119.57855919757	92.529626924425	59.5815811939019	10.145329844653
331	hsa-miR-521	1.06778402271713	1.19980329743349	0.889965901078312	NA	NA	156.460740894089	159.595992002973	133.804947269307	178.646309408543	7.00959778751787	20.2906596893059
332	hsa-miR-523-3p	1.20158898262705	1.37982693303987	0.870825865081397	NA	NA	681.100923654029	780.993257895739	931.636170211296	990.341848567361	31.5431900438304	10.145329844653
333	hsa-miR-524-3p	1.21469348687871	1.51305120863256	0.802810559185567	NA	NA	66.4337272843948	69.1319272290108	99.5847165021566	94.3618967645127	0	0
334	hsa-miR-525-3p	0.816032423105016	1.49815212013352	0.54469263310343	NA	NA	40.9778130913089	45.4295521790642	44.9861460646808	67.7939840832421	0	0
335	hsa-miR-526b-3p	1.33463030005167	1.47143201615512	0.907028177583822	0.364391896679788	NA	31.3542357744106	24.4924542182781	23.8388124445317	25.6517777612267	0	0
336	hsa-miR-532-3p	0.606924778384515	0.978598528371543	0.620197926717181	0.535127486332464	NA	73.8842387555419	75.4525605756632	84.2048375056846	75.1230634435926	59.5815811939019	10.145329844653
337	hsa-miR-539-5p	1.24666356900492	1.48327481259685	0.840480508680866	0.400639025626156	NA	36.0108054438775	24.4924542182781	19.9938426954137	27.9421150613363	0	0
338	hsa-miR-542-3p	0.778275254322123	1.27471329851796	0.610549254665331	0.541498026112706	NA	39.4256232014866	46.6146709315616	38.0652005162684	48.5551507623221	0	20.2906596893059
339	hsa-miR-548o-3p	-1.26049839376977	1.33512319453132	-0.944106430726984	0.345115263474462	NA	51.5327043421006	66.3666501398503	26.9147882438261	42.1422063220154	301.412704863269	0
340	hsa-miR-589-5p	-0.355809140103877	1.13495729817487	-0.313500023900509	0.753900802534464	NA	42.5300029811312	45.4295521790642	39.6031884159156	75.1230634435926	80.6103745564556	0
341	hsa-miR-6501-5p	-0.9019184803845	1.33688568967054	-0.674641435205106	0.499903601047151	NA	9.00270136096939	20.5420583766203	28.4527761434733	41.2260714019716	0	71.0173089125708
342	hsa-miR-6511a-3p	1.25748589512306	1.49582340675709	0.84066467301061	NA	NA	45.9448207387403	53.7253834465455	87.6653102798908	71.4585237634174	0	0
343	hsa-miR-6511b-3p	0.901253810451315	1.50234180974865	0.599899306937413	NA	NA	19.8680305897255	23.7023750499466	39.9876853908274	38.4776666418401	0	0
344	hsa-miR-660-5p	1.07242580085915	1.06576889932651	1.00624610226179	0.314297200218066	NA	101.202780816414	100.340054378107	85.35832843042	84.7424801040526	7.00959778751787	40.5813193786119
345	hsa-miR-664a-3p	-0.0124090891921402	1.00148712049916	-0.0123906627835167	0.990113934433074	NA	49.3596384963494	56.4906605357059	69.9784494339479	85.2005475640745	73.6007767689377	10.145329844653
346	hsa-miR-664a-5p	-0.517587180148563	1.02073850728725	-0.507071278739272	0.612104806510515	NA	26.3872281269792	18.1718208716257	19.2248487455901	14.2000912606791	49.0671845126251	30.4359895339589
347	hsa-miR-668-3p	0.695278591423958	1.50339189830195	0.462473286046879	NA	NA	33.2168636421974	21.3321375449519	33.0667398424149	47.6390158422782	0	0
348	hsa-miR-671-3p	0.130281038107466	0.884367321264334	0.147315527128716	0.882882977312474	NA	61.4667196369634	94.8095001997862	96.1242437279504	69.6262539233297	45.5623856188662	121.743958135836
349	hsa-miR-675-3p	0.610458577593679	1.48901940829453	0.409973553194232	NA	NA	185.952348800712	196.334673330391	236.85013654567	378.363721978094	0	20.2906596893059
350	hsa-miR-675-5p	0.987788491929749	1.31337076982581	0.75210177858668	NA	NA	122.933439273927	120.487073170562	171.870147785575	187.34959114896	3.50479889375894	10.145329844653
351	hsa-miR-758-3p	0.86742220424921	1.34428748730163	0.645265400774037	0.518755210285458	NA	47.1865726505982	59.2559376248664	49.6001097636224	69.1681864633078	0	10.145329844653
352	hsa-miR-760	-2.48024492607965	1.45064107554652	-1.70975782217199	0.0873106654259985	NA	16.7636508100809	14.6164646141337	25.7612973190907	33.4389245815992	0	294.214565494936
353	hsa-miR-766-3p	0.379706556075513	1.14658799237517	0.331162159904488	0.740522001085432	NA	23.5932863252991	45.0345125948985	27.2992852187379	38.4776666418401	28.0383911500715	0
354	hsa-miR-767-5p	2.31296615244704	1.40446851442718	1.64686223200268	0.0995863664121812	NA	43.4613169150246	75.847600159829	75.7459040576249	32.5227896615553	0	0
355	hsa-miR-7704	0.0891518076658161	0.995503698427951	0.0895544715771524	0.928641265382604	NA	114.241175890922	81.3781543381498	91.8947770039206	180.020511788609	31.5431900438304	50.7266492232648
356	hsa-miR-877-5p	-0.749017291220922	1.24601585246329	-0.601129824905648	0.547753519909143	NA	21.4202204795478	20.1470187924546	33.0667398424149	20.1549682409639	101.639167919009	0
357	hsa-miR-889-3p	-0.0459191238079049	1.18979223438744	-0.0385942372800458	0.969213896855795	NA	69.5381070640394	52.5402646940482	28.4527761434733	101.232908664841	45.5623856188662	0
358	hsa-miR-92a-1-5p	1.34589168789803	1.498544957191	0.898132339266539	0.369114999861501	NA	15.2114609202586	26.467652139107	41.9101702653864	27.0259801412925	0	0
359	hsa-miR-934	1.56426050704133	1.3695421499956	1.1421777029983	0.253380162091699	NA	125.416943097642	141.029131547182	110.735128774599	110.394257865279	0	10.145329844653

## Sheet: N, III vs V
	Gene	log2FoldChange	lfcSE	stat	pvalue	padj	III_N1	III_N2	III_N3	V_N6	V_N7
1	hsa-miR-142-5p	-7.48780453471619	1.45451049568587	-5.14798934550508	2.63293443414041e-07	6.08564294929634e-05	127.941215916859	36.5742123856713	41.6858558081256	24581.9147461763	112.589880446667
2	hsa-miR-16-2-3p	-6.76402201143083	1.35648832836166	-4.98642109187943	6.15080104104268e-07	6.08564294929634e-05	108.291541117342	113.433064500488	71.0420922927211	21061.8314889673	163.767098831515
3	hsa-miR-451a	-7.10894511252482	1.42044750804026	-5.0047221543109	5.59426620055485e-07	6.08564294929634e-05	5798.83736305766	3265.17606225703	2629.73166429006	1066608.69415605	9571.94609273319
4	hsa-miR-486-5p	-7.13424504631407	1.44195870934215	-4.94760702930865	7.51313944357573e-07	6.08564294929634e-05	54.5824299986602	39.2245176310098	56.9510987801152	14068.5994179787	60.2084922174688
5	hsa-miR-101-3p	-5.09654975965605	1.12006419096766	-4.55023006784366	5.35872912574098e-06	0.000347245647348016	1313.47159548776	1087.68527268692	998.699165205939	75986.8639122853	1579.87083578638
6	hsa-miR-128-3p	-4.92331436607254	1.19111796223322	-4.13335582383616	3.575045931366e-05	0.00193052480293764	1003.44339309537	1054.29142659565	737.428660493039	55687.7171290467	870.012712542424
7	hsa-miR-25-3p	-3.86283989005326	0.977886421880625	-3.95019278683145	7.80882697858247e-05	0.00361437134437246	3447.86293815537	2303.11525819915	1866.46951569058	69768.0501578827	4135.11924549576
8	hsa-let-7d-3p	-5.21954600427808	1.35232630025063	-3.85967943040871	0.00011353586658001	0.00408729119688037	205.666596234952	190.821977664372	267.728876739511	16368.3871460219	140.887871788877
9	hsa-miR-15b-3p	-3.89075017397885	1.00217454473145	-3.88230792174175	0.000103469739453677	0.00408729119688037	22.7062908794426	15.3717704229633	7.04549675630292	422.409990865082	41.5438596300535
10	hsa-miR-19b-3p	-4.03900760884605	1.07560991019952	-3.75508590107433	0.000173282037140864	0.00510394363942182	54.1457705586709	55.1263491030407	28.1819870252117	1454.96774631306	67.433511283565
11	hsa-miR-342-5p	-4.63215526022425	1.23193858008224	-3.76005373572685	0.000169876863246865	0.00510394363942182	41.919306238971	23.8527472080465	36.4017332408984	1677.90635260297	24.0833968869875
12	hsa-miR-16-5p	-3.79732172917081	1.03210972597592	-3.6791841347878	0.000233981289376562	0.00631749481316717	871.572242218606	603.209473839042	618.242340365581	18058.0271094823	1357.70149950392
13	hsa-miR-144-3p	-3.80403941198239	1.0508619309098	-3.61992313175622	0.000294690547067054	0.0073445951730558	157.197398396141	59.89689854465	88.6558341834784	2686.99688633622	176.410882197183
14	hsa-miR-148a-3p	-3.99419340253423	1.11776669152684	-3.5733694990305	0.000352416916722242	0.00815593435842902	10766.2751523757	6358.08228356705	6270.4921131096	243038.281688568	5522.92499110841
15	hsa-let-7b-5p	-4.37907966654382	1.23741154844816	-3.53890318224008	0.000401793187324902	0.00867873284621789	6006.25059705257	5551.32936688602	10380.365220953	301424.729314808	2917.70353285854
16	hsa-miR-182-5p	-3.82973292929354	1.09480438326549	-3.49809791395843	0.000468589066339497	0.00948892859337482	120.518005437042	96.4711109303213	93.9399567507056	2851.2674383393	111.385710602317
17	hsa-miR-10a-5p	-3.72300224742948	1.10270828138492	-3.37623495740293	0.000734851353560119	0.0113377065977847	1071.12560629371	833.255969134423	595.931600637288	21003.1634346805	1022.94228277479
18	hsa-miR-10b-5p	-4.23404546189877	1.24342905644592	-3.4051363364476	0.000661310289608236	0.0113377065977847	1799.03689275584	841.206884870439	237.785515525223	34872.291468084	1247.51995874595
19	hsa-miR-192-5p	-3.98039219917487	1.17609300001198	-3.38441959873439	0.000713289059048646	0.0113377065977847	343.214319831575	534.301537460241	331.725472275929	12296.8241785168	440.726163031871
20	hsa-miR-3615	-4.35831027307886	1.28459005536441	-3.39276351617286	0.000691913444057891	0.0113377065977847	171.170500475798	149.477215837091	290.039616467803	8225.26121101174	136.071192411479
21	hsa-miR-375	-4.70217109311293	1.37274472443665	-3.42537910319969	0.000613942101058394	0.0113377065977847	96.5017362376312	141.526300101076	71.629217022413	5350.52655095771	33.7167556417825
22	hsa-miR-139-3p	-3.78079567393372	1.17316859291321	-3.22272152252666	0.00126978937572837	0.0178874677276518	30.5661607992497	35.5140902875359	62.2352213473424	1161.62747487898	27.0938214978609
23	hsa-miR-185-5p	-3.52969642990385	1.09329763855533	-3.22848628354117	0.0012444722676138	0.0178874677276518	537.527770626805	360.441513366036	375.759827002822	9269.55257731708	552.111873634189
24	hsa-let-7a-3p	-3.5479655145576	1.11928720133429	-3.16984372762247	0.00152520942351423	0.020039324654277	34.9327551991425	28.6232966496558	19.9622408095249	645.348597154987	21.0729722761141
25	hsa-miR-194-5p	-3.25309412095188	1.02755416265107	-3.16586145936966	0.00154624418628681	0.020039324654277	326.621261111983	416.627984567212	309.414732547636	6218.8137544026	487.688786961497
26	hsa-miR-92a-3p	-3.99480666278268	1.27891692314124	-3.12358573922906	0.00178661803554905	0.0222640093660728	21960.039896501	24223.7899423939	41485.059150571	910786.341970261	21015.1721235853
27	hsa-let-7i-5p	-2.9401638017608	0.956627363742422	-3.07346822095762	0.00211586221920324	0.022851311967395	9363.28837169016	5093.35662049152	7120.64872170348	104065.394693956	6358.0167781647
28	hsa-miR-106b-5p	-2.70538175189007	0.875612932660658	-3.08970054116199	0.00200358394508153	0.022851311967395	60.2590027185208	53.5361659558376	61.0609718879586	692.28304058444	87.9043986375044
29	hsa-miR-151a-3p	-3.11520028827755	1.01006033683927	-3.08417247431553	0.00204119223354416	0.022851311967395	2699.42865801374	2284.56312148178	1943.38285528022	37653.1572412791	2381.24586720089
30	hsa-miR-320d	-3.21527466018006	1.04477588434571	-3.07747786712519	0.00208760340629833	0.022851311967395	66.3722348783708	57.7766543483792	73.9777159411806	1185.0946965937	57.80015252877
31	hsa-miR-2110	-3.4331257994297	1.12695315547031	-3.04637844329647	0.00231616110399686	0.0242076192804833	89.5151851978027	88.5201951943058	105.095326614852	1994.71384575178	58.4022374509447
32	hsa-miR-511-5p	-3.07434957954414	1.0171514501082	-3.0225091644092	0.00250688491993201	0.0253822098143116	88.6418663178241	74.7386079185456	55.1897245910395	1173.36108573634	71.0460208166132
33	hsa-miR-7-5p	-3.17404552239396	1.05497340545497	-3.0086497972194	0.00262411403110306	0.0257640286690118	403.909981990085	459.032868492628	302.369235791334	6570.8220801235	456.380371008413
34	hsa-miR-30e-5p	-3.20023342712367	1.06840538461781	-2.99533629575298	0.00274142410566584	0.0261241591245804	597.786773345326	648.794724058864	583.601981313758	10536.7825499123	692.397660500891
35	hsa-miR-223-3p	-2.31490192485139	0.777594257230067	-2.97700491397338	0.00291079344629165	0.026945630759957	155.450760636184	98.5913551265921	60.4738471582667	821.352760015438	240.2318839477
36	hsa-miR-183-5p	-3.12916762697813	1.08554030927895	-2.88258998788963	0.00394420459432709	0.0354978413489438	406.529938630021	306.37528636113	351.100588355762	5902.00626125379	319.105008752584
37	hsa-miR-320c	-3.38432359129436	1.17859912589287	-2.87147980763222	0.00408554882694989	0.0357761572954531	213.089806714769	288.353210692828	392.199319434196	6042.80959154215	190.860920329376
38	hsa-miR-501-3p	-3.21839021917541	1.12901500216849	-2.85061776238037	0.0043634389077006	0.0372040580551314	140.604339676549	134.635506463196	186.705664042027	2792.59938405249	87.9043986375044
39	hsa-miR-146a-5p	-2.9450289945595	1.0423526579122	-2.82536718470914	0.00472264622620034	0.0392342917253567	707.388292782636	376.343344838067	401.006190379574	7040.16651441804	597.870327719465
40	hsa-miR-92b-5p	-3.21073621591697	1.14072991766621	-2.81463312760809	0.00488329467925686	0.0395546869019806	16.5930587195927	18.0220756683018	31.7047354033631	410.676380007719	12.6437833656684
41	hsa-miR-323b-3p	-2.64062233597898	0.941667288958276	-2.80419885764555	0.00504417836618442	0.0398613119669208	28.3828635993033	24.9128693061819	28.7691117549036	328.541104006175	31.3084159530838
42	hsa-miR-760	-2.96147932557497	1.06461115733772	-2.78174740623682	0.00540671029764183	0.0417089080103798	23.5796097594212	19.6122588155049	39.337356889358	422.409990865082	21.6750571982888
43	hsa-miR-320b	-3.06471802390418	1.14566406873945	-2.67505816716083	0.00747162855627	0.0554796579386876	718.741438222357	758.517361215878	1133.15072830539	13998.1977528345	576.195270521176
44	hsa-miR-629-5p	-2.76310409674662	1.03399608958743	-2.67225778179598	0.0075342745348835	0.0554796579386876	599.096751665294	787.140657865534	541.916125505633	8072.72426986601	668.916348536078
45	hsa-miR-363-3p	-2.49139360618854	0.942466425539244	-2.64348260975245	0.00820579807612476	0.0577973603622701	532.287857346934	482.355554651606	493.184772941204	5068.91989038099	600.880752330338
46	hsa-miR-99a-5p	-2.39465653573072	0.904777687978495	-2.64667947446957	0.00812863583955442	0.0577973603622701	4385.80741525234	2924.87686875556	2495.28010119062	30495.6546182875	3899.70404092545
47	hsa-miR-1269a	2.84478208664074	1.08610670131608	2.61924733840017	0.00881240265837764	0.0607493289641352	309.154883512411	443.131037020597	984.021046963641	0	146.908721010624
48	hsa-miR-20a-5p	-1.99913336412303	0.780481484167431	-2.56141036613519	0.0104248137894628	0.070367493078874	370.7238645509	305.845225312062	322.331476600858	2194.18523032695	488.290871883672
49	hsa-let-7f-5p	-1.98718337559537	0.787730932111762	-2.52266769602166	0.0116468403023316	0.0754715251591091	8712.66580610613	6013.54260167305	4419.8749651207	42487.4049145129	8138.98397795743
50	hsa-miR-98-5p	-2.04845371533604	0.811372530004001	-2.52467718536877	0.0115804610747881	0.0754715251591091	110.474838317288	82.1594626054934	63.9965955364182	610.147764582896	118.008644746239
51	hsa-miR-421	-2.3321688236819	0.938590784389795	-2.48475572365449	0.0129640358889435	0.0823597574121119	35.8060740791211	34.9840292384682	14.6781182422977	269.873049719358	34.9209254861319
52	hsa-miR-625-3p	-2.75033072902165	1.11706227408271	-2.46211047748445	0.0138122113877639	0.0844369148987829	183.396964795498	470.694211572117	338.770969032232	4259.30074122291	208.321383072442
53	hsa-miR-625-5p	-2.75063875660672	1.11487166774539	-2.46722455703745	0.013616493572526	0.0844369148987829	180.777008155562	460.623051639831	329.376973357161	4165.431854364	204.106788617219
54	hsa-miR-425-5p	-2.17253328922061	0.902312067727599	-2.4077404779612	0.0160515869219772	0.096309521531863	281.208679353097	340.299193501463	398.070566731115	2733.93132976567	348.607169939144
55	hsa-miR-340-5p	-2.16060698457609	0.904379360580509	-2.38904941748032	0.0168920300605097	0.0995094134473661	137.111064156634	113.963125549555	96.8755803991651	950.422479446435	105.966946302745
56	hsa-miR-132-5p	-2.18135444655286	0.919828574033397	-2.37147932574843	0.0177170378449194	0.102505718959891	39.7360090390246	31.803662944062	25.833488106444	281.606660576721	31.9105008752584
57	hsa-miR-92b-3p	-2.43544873662944	1.06237412451453	-2.29245863621006	0.0218791917965419	0.124365932317186	223.569633274512	291.003515938167	430.36242686417	3238.4765966323	184.237986185454
58	hsa-miR-146b-5p	-2.23034878465428	1.00307766008941	-2.22350559024061	0.0261817268552277	0.146256543122306	865.895669498745	526.880682773293	329.376973357161	4857.71489494845	545.488939490267
59	hsa-let-7g-5p	-1.6004308873216	0.722747642325273	-2.21437026369617	0.0268033187400991	0.146922979461807	10355.3786193458	5610.6962043816	6175.9650316292	35177.3653503755	9605.66284837497
60	hsa-miR-1180-3p	-2.00232474217307	0.90663594709467	-2.20852123566195	0.027207959159594	0.146922979461807	263.305642313537	244.888204669277	323.505726060242	2006.44745660914	233.608949803779
61	hsa-miR-22-5p	-1.850095105565	0.850721165199109	-2.17473736548213	0.0296498031222992	0.157484200190573	83.4019530379528	101.771721420998	80.4360879677916	574.946932010806	83.6898041822816
62	hsa-miR-125a-5p	0.999151772974783	0.466530705991666	2.141663474971	0.0322205718946694	0.168378472481821	34838.4367601048	46670.8152483128	43854.6945596075	17213.2071277521	24583.7294573147
63	hsa-miR-20b-5p	-1.57174309383111	0.742240836439529	-2.11756483430721	0.0342119390173391	0.175947114946315	36.2427335191104	34.9840292384682	26.4206128361359	164.270552003088	48.7688786961497
64	hsa-miR-107	-1.44077322844057	0.686090117349935	-2.09997665322108	0.0357308949265629	0.180887655565725	511.328204227449	506.208301859653	554.245744829163	2112.04995432541	752.004067796185
65	hsa-miR-484	-1.95282411192248	0.953050250799243	-2.04902533763022	0.0404596373676823	0.201675730878909	1196.88352501062	1174.61528473402	1546.48653800849	8987.94591674036	1140.34884259886
66	hsa-miR-372-3p	2.52678085969747	1.25288307409362	2.01677308277585	0.0437191991749489	0.214621523222477	130.561172556795	150.007276886159	1389.72423518075	11.7336108573634	171.594202819786
67	hsa-miR-17-5p	-1.21574060180715	0.614319484267111	-1.97900381306893	0.0478155769564041	0.231227566177238	423.559656789603	292.063638036302	324.092850789934	1079.49219887743	547.295194256791
68	hsa-miR-664a-5p	-1.70230207011012	0.873093013313613	-1.94973736377691	0.051207430517208	0.24398834540552	37.1160523990889	24.3828082571142	29.3562364845955	187.737773717814	28.900076264385
69	hsa-miR-186-5p	-1.65386713915573	0.851335779297236	-1.94267312542763	0.0520556653304907	0.244435298073609	1019.16313293498	1002.34544378702	735.667286303963	4810.78045151899	991.031781899536
70	hsa-miR-126-5p	-1.22211868663555	0.644240978640364	-1.89698998845862	0.0578292594406231	0.267666857982313	232.302822074298	183.931184026492	264.206128361359	762.684705728621	314.890414297362
71	hsa-miR-15b-5p	-1.18202160282166	0.627551899532137	-1.88354398051046	0.0596266854550201	0.272099240667979	697.345125662882	363.091818611374	652.295574687712	1490.16857888515	1107.83625680143
72	hsa-let-7d-5p	-1.63361826790258	0.878876296215383	-1.85875791045596	0.0630614608741791	0.27688619046534	820.046428299871	590.488008661417	771.481894815169	3883.82519378728	647.843376259964
73	hsa-miR-21-5p	-1.26423839105386	0.682331278806329	-1.85282198005861	0.0639078787106465	0.27688619046534	11660.5536854738	8727.98523394874	9566.02322087029	37946.4975127132	10045.1848415625
74	hsa-miR-25-5p	-1.80281888406619	0.970485115826123	-1.8576471237599	0.0632191419135755	0.27688619046534	27.946204159314	37.104273434739	42.2729805378175	246.405828004631	21.0729722761141
75	hsa-miR-345-5p	-1.65689798713326	0.894882738814347	-1.85152525047978	0.0640940255706805	0.27688619046534	45.4125817588853	51.9459828086345	69.2807181036454	328.541104006175	40.9417747078788
76	hsa-miR-3909	1.26939149795059	0.695424559936876	1.82534752305242	0.0679486029528224	0.289675623114664	154.577441756206	228.986373197246	283.581244441192	46.9344434294536	122.825324123636
77	hsa-miR-874-3p	2.01005711890979	1.11283343189572	1.80625155688002	0.0708790549659023	0.298244335181199	211.779828394801	514.159217595668	603.564222123283	0	205.913043383743
78	hsa-miR-339-3p	-1.39095164577552	0.774784649047338	-1.79527517418655	0.0726098684039005	0.301610222600818	59.3856838385423	83.2195847036288	83.9588363459431	340.274714863538	76.4647851161853
79	hsa-miR-1301-3p	1.00216686086031	0.562495369240612	1.78164464218305	0.0748071995800633	0.306804210935956	285.138614313001	416.097923518144	389.263695785736	176.004162860451	185.442156029804
80	hsa-miR-140-3p	-1.38135212781879	0.801933494513149	-1.72252703905005	0.0849740890187479	0.344145060525929	2299.01195154357	2101.16199850436	2672.00464482788	9856.23312018525	2444.46478402923
81	hsa-miR-150-5p	-1.6506096110612	0.972997913445984	-1.69641639334598	0.0898070513035062	0.354847373443122	329.241217751918	64.1373869371916	125.057567424377	938.688868589071	161.358759142816
82	hsa-miR-424-3p	1.25342331190436	0.737010546538669	1.70068571988691	0.0890020180316454	0.354847373443122	3810.29027334647	6896.09424837077	6639.79356808581	1361.09885945415	3474.03000094795
83	hsa-miR-532-5p	-1.30452590280681	0.77259200383004	-1.68850557129735	0.0913142204022125	0.356455510967673	2846.14622985014	2985.30382834928	2746.56948549875	11170.39753621	2973.69743062078
84	hsa-miR-22-3p	-1.30804348225495	0.78817092715107	-1.65959367085896	0.096996222450628	0.374128286595279	4684.04581276502	6702.62196546106	6130.16930271323	23901.3653164492	5034.03203430256
85	hsa-let-7b-3p	-1.55882164931605	0.987679261168343	-1.57826706563838	0.114504268685184	0.426892537430913	46.2859006388638	36.0441513366036	49.9056020238123	258.139438861995	19.26671750959
86	hsa-miR-193b-5p	-1.33476222256932	0.845993036261471	-1.57774611061548	0.114623948501298	0.426892537430913	99.5583523175562	64.1373869371916	60.4738471582667	340.274714863538	56.5959826844206
87	hsa-miR-664a-3p	1.39177828577589	0.882141901458126	1.57772608179633	0.11462855171756	0.426892537430913	69.4288509582957	75.798730016681	106.856700803928	0	48.7688786961497
88	hsa-miR-520g-5p	1.44967370901094	0.927262498541288	1.56339085349777	0.117960690185059	0.434309813863172	118.771367677085	169.089474652596	182.595790934184	0	97.5377573922994
89	hsa-miR-409-3p	-1.30806155221231	0.843958026280989	-1.54991304244887	0.121162388788348	0.438343430248097	1194.70022781067	979.022757628041	1232.37480762332	4658.24351037327	982.000508066916
90	hsa-miR-675-5p	1.4980683655579	0.968107311588005	1.54741974120678	0.121762063957805	0.438343430248097	172.917138235755	161.668619965648	262.444754172284	0	124.029493967986
91	hsa-miR-6511b-3p	-1.44334916837776	0.944824852631429	-1.52763675125384	0.126602751720808	0.450761445687273	27.946204159314	31.803662944062	61.0609718879586	211.204995432541	25.2875667313369
92	hsa-let-7e-5p	1.18801869920047	0.786056383523658	1.51136575454669	0.130695289397183	0.460274714833558	5751.24148409883	7180.20697067106	7106.55772819088	1149.89386402161	4694.45613819604
93	hsa-miR-767-5p	1.35276746504233	0.907898177218103	1.48999909790254	0.136224473128284	0.472957616029886	61.1323215984994	101.771721420998	115.663571749306	0	57.1980676065953
94	hsa-miR-99b-3p	1.41273191934881	0.950541991124966	1.48623830671262	0.137216098477807	0.472957616029886	1085.53536781335	1468.26910591753	1669.1956065141	93.8688868589071	946.477497658609
95	hsa-miR-365a-5p	1.28665512200105	0.876510735833297	1.46792853686821	0.142123635670679	0.480872515818566	99.1216928775669	77.9189742129518	69.8678428333373	0	51.7793033070231
96	hsa-miR-423-3p	0.949792677896863	0.647608613772943	1.4666152637523	0.142480745427723	0.480872515818566	239.289373114126	410.267251978399	566.575364152693	234.672217147268	189.656750485027
97	hsa-miR-105-5p	1.32987720485995	0.941105826544752	1.41310059649993	0.157626147884219	0.487316165908274	97.811714557599	184.461245075559	130.341689991604	0	92.7210780149019
98	hsa-miR-1247-5p	1.53180758719029	1.07052983497113	1.43088733928803	0.152462506164728	0.487316165908274	349.764211431414	402.316336242384	372.237078624671	0	243.844393480749
99	hsa-miR-126-3p	-0.614050202080792	0.434825896649927	-1.41217486541552	0.1578984793069	0.487316165908274	17418.3450611724	18313.0791842399	21508.7273475334	31903.6879211711	26511.605378118
100	hsa-miR-148a-5p	-1.2047616358927	0.844196075068603	-1.4271111551837	0.153547857608351	0.487316165908274	63.3156187984458	33.3938460912651	36.9888579705903	187.737773717814	36.7271802526559
101	hsa-miR-149-5p	1.59543134547158	1.12820467245984	1.41413290018826	0.157322884794864	0.487316165908274	3430.83321999578	8034.13532071912	4919.51811008851	164.270552003088	3436.70073577312
102	hsa-miR-214-3p	1.5215576358806	1.07645083831663	1.41349477534899	0.15751029649791	0.487316165908274	855.852502378992	914.885370690849	1330.42463748187	23.4672217147268	681.560131901746
103	hsa-miR-331-3p	1.01327515642567	0.710243359432934	1.42665910630221	0.153678178315025	0.487316165908274	63.3156187984458	115.023247647691	153.239554449588	46.9344434294536	59.0043223731194
104	hsa-miR-370-3p	1.26782697836174	0.897843868416642	1.41207956412017	0.157926535248052	0.487316165908274	2631.30978537541	2690.58988506764	4854.9343898224	457.610823437172	2343.91660202606
105	hsa-miR-7706	-1.45303645988897	1.02037803601541	-1.42401777439574	0.154441326855156	0.487316165908274	49.7791761587781	93.8208056849828	152.652429719897	516.278877723989	40.3396897857041
106	hsa-miR-1323	1.10799654449083	0.80815397968434	1.37102157799632	0.170368229586712	0.510176844013811	44011.7782753997	43929.8695635837	51871.2956188208	4963.31739266472	38257.0780399018
107	hsa-miR-18a-3p	-1.04478416693711	0.761435544724206	-1.37212423845479	0.170024765104034	0.510176844013811	34.059436319164	28.0932356005881	33.4661095924389	117.336108573634	33.1146707196078
108	hsa-miR-27a-5p	1.25071616467914	0.913159426524389	1.36965805570177	0.170793667771859	0.510176844013811	153.704122876227	422.458656106956	347.577839977611	23.4672217147268	218.556826749412
109	hsa-miR-548o-3p	-0.951642036706086	0.696167071954799	-1.36697364044227	0.171633567893535	0.510176844013811	72.4854670382207	89.0502562433735	41.0987310784337	187.737773717814	87.9043986375044
110	hsa-let-7c-5p	-1.08686481093044	0.800653819960394	-1.35747158613969	0.174631415779381	0.514368897386539	2942.64796608777	2138.79633298817	3236.8186347915	9363.42146417599	2433.62725543009
111	hsa-miR-505-3p	1.24857724434145	0.93823687608504	1.33076974074112	0.183264787359281	0.530158849146492	148.027550156366	155.837948425904	177.311668366957	0	117.406559824064
112	hsa-miR-615-3p	1.24155923779659	0.929786224376425	1.33531687741369	0.181772657079353	0.530158849146492	72.92212647821	155.837948425904	247.766635929986	129.069719430997	21.6750571982888
113	hsa-miR-320a	-1.00503946231904	0.7690064560976	-1.30693241175011	0.191235667097039	0.543511895960005	9122.25236081608	11554.8008086268	16461.8031711018	41959.3924259315	7754.85379760998
114	hsa-miR-328-3p	-1.22921758449105	0.939576885654577	-1.30826716073873	0.190782709448874	0.543511895960005	497.355102147792	669.467104972504	951.142062100894	2956.86993605558	370.282227137433
115	hsa-miR-1-3p	-1.09841496770647	0.848640955938248	-1.29432236332746	0.195554094975991	0.546202817001906	284.701954873012	105.482148764472	68.1064686442615	492.811656009263	174.604627430659
116	hsa-miR-433-3p	1.43925340935052	1.10831225064639	1.29859920659645	0.194081510408321	0.546202817001906	1125.70803629237	855.518533195267	1920.48499082224	35.2008325720902	909.750317405953
117	hsa-miR-134-5p	-0.907102606599056	0.709661446672137	-1.27821880539346	0.201172287224892	0.552371364922583	211.779828394801	166.439169407258	223.694522012618	598.414153725533	175.206712352834
118	hsa-miR-330-5p	1.18727120046937	0.926398336987151	1.28159901962975	0.199983344280893	0.552371364922583	87.3318879978563	135.695628561331	141.49705985575	0	89.7106534040285
119	hsa-miR-574-3p	1.10803781997267	0.885961271356827	1.25066168894238	0.211057933525583	0.574645129935201	1036.19285109456	953.579827272791	1162.50696478998	105.602497716271	850.745995032834
120	hsa-miR-125b-5p	0.841873172335412	0.685683085316228	1.22778757470319	0.219526721224825	0.575808129888212	24707.5010929135	25654.4247138276	27488.0055947158	5467.86265953134	23462.6473322254
121	hsa-miR-127-3p	1.15114833848935	0.942918240058178	1.2208357942236	0.222148198259341	0.575808129888212	1202.99675717047	1118.95887458191	2081.94429148751	140.803330288361	1164.43223948585
122	hsa-miR-30b-3p	0.739778295760891	0.600592751873515	1.23174695907201	0.218043622299113	0.575808129888212	152.830803996249	222.095579559366	250.702259578445	105.602497716271	137.877447178003
123	hsa-miR-483-3p	1.14546638956173	0.925560477307349	1.23759215917919	0.215867323220552	0.575808129888212	5239.91327987138	4529.90172533256	5084.50015913194	516.278877723989	3943.05415532203
124	hsa-miR-485-5p	-1.08971467305801	0.881279737400171	-1.23651393174287	0.216267590396301	0.575808129888212	102.614968397481	115.023247647691	161.459300665275	492.811656009263	64.4230866726916
125	hsa-miR-99b-5p	0.711933904068376	0.581744916055226	1.22379050408545	0.221031267455095	0.575808129888212	23880.0314541338	27778.3793374419	26847.452514622	8694.60564530628	23231.4467221103
126	hsa-miR-140-5p	-0.678716550768078	0.565795935191641	-1.199578343627	0.230303141450975	0.579115868595275	117.461389357117	100.711599322863	113.90219756023	222.938606289904	143.89829639975
127	hsa-miR-23b-5p	1.08594431147296	0.919749250374161	1.1806960549641	0.237723489269048	0.579115868595275	73.3587859181993	99.1214161756598	129.754565261912	0	78.2710398827094
128	hsa-miR-3614-5p	1.11944181907729	0.945663190855439	1.18376376483963	0.236506589638574	0.579115868595275	60.2590027185208	83.2195847036288	136.800062018215	0	70.4439358944385
129	hsa-miR-500a-3p	0.815585073179378	0.673797255894438	1.2104309806022	0.226113559996223	0.579115868595275	311.338180712358	316.976507342484	409.225936595261	93.8688868589071	279.96948881123
130	hsa-miR-504-5p	1.6406191325217	1.38204002734363	1.18709957748118	0.235188345000362	0.579115868595275	692.105212383011	845.44737326298	2175.29712350853	0	783.914568671443
131	hsa-miR-518d-5p	0.896562951978267	0.757005567691816	1.18435450179313	0.236272762651879	0.579115868595275	1133.56790621217	1502.72307410693	1717.33983434884	352.008325720902	1189.11772129501
132	hsa-miR-518f-5p	0.918730535078154	0.766130192495731	1.19918330340867	0.230456678062255	0.579115868595275	1136.6245222921	1425.86422199211	1734.3664515099	328.541104006175	1168.64683394107
133	hsa-miR-520c-5p	0.896213662470433	0.757161555674255	1.18364919052493	0.236551959669896	0.579115868595275	1133.13124677219	1503.78319620506	1717.33983434884	352.008325720902	1189.71980621718
134	hsa-miR-200c-3p	1.0916297985027	0.928684133433632	1.17545865079724	0.239811270632523	0.579842176753264	29309.8915904005	36307.0616169411	35775.8582790468	1959.51301317969	29738.7805609744
135	hsa-miR-518c-5p	1.06867121903551	0.91900523607	1.16285650733128	0.24488772606667	0.587730542560007	1345.34773460698	1567.39052209319	2269.23708025923	199.471384575178	1430.55377508706
136	hsa-miR-181a-3p	-0.618763423580346	0.549568177351977	-1.12590839331669	0.260204296292101	0.5928093232402	117.898048797106	129.334895972519	135.625812558831	234.672217147268	167.379608364563
137	hsa-miR-224-3p	1.02636236161703	0.893539503804851	1.14864799737068	0.250701156980637	0.5928093232402	54.5824299986602	69.9680584769363	88.6558341834784	0	54.1876429957219
138	hsa-miR-518e-5p	0.860254493994121	0.769285451952828	1.11825134845637	0.263459659267899	0.5928093232402	11753.9988056315	14397.5182147769	15493.0473671101	2569.66077776258	12702.1856031194
139	hsa-miR-519b-5p	0.860254493994121	0.769285451952828	1.11825134845637	0.263459659267899	0.5928093232402	11753.9988056315	14397.5182147769	15493.0473671101	2569.66077776258	12702.1856031194
140	hsa-miR-519c-5p	0.860254493994121	0.769285451952828	1.11825134845637	0.263459659267899	0.5928093232402	11753.9988056315	14397.5182147769	15493.0473671101	2569.66077776258	12702.1856031194
141	hsa-miR-522-5p	0.860234153117762	0.769285228302848	1.11822523229201	0.263470810328978	0.5928093232402	11753.9988056315	14397.5182147769	15492.4602423804	2569.66077776258	12702.1856031194
142	hsa-miR-523-5p	0.860254493994121	0.769285451952828	1.11825134845637	0.263459659267899	0.5928093232402	11753.9988056315	14397.5182147769	15493.0473671101	2569.66077776258	12702.1856031194
143	hsa-miR-526a	0.905524102703799	0.791623526689565	1.14388225232586	0.252672472229267	0.5928093232402	2267.13581242435	3005.44614821386	3434.67966869767	704.016651441804	2378.23544259002
144	hsa-miR-941	-1.00931385332235	0.885418357935414	-1.13992876280071	0.254315980857815	0.5928093232402	2737.85468873279	5366.86812181046	2768.29310049735	12320.2914002316	2287.92270426381
145	hsa-miR-6511a-3p	-0.990174970730838	0.890377442927872	-1.11208451943122	0.266101812081053	0.594599911132836	64.6255971184137	72.0883026732071	133.864438369755	328.541104006175	48.166793773975
146	hsa-miR-519a-5p	0.856574410605712	0.775203528288289	1.10496712069551	0.269173836290806	0.597344677796036	13059.1738717594	16070.9209466836	17301.3915345612	2675.26327547885	14397.6567439633
147	hsa-miR-181a-5p	0.963113962745691	0.88374438830295	1.08981055551046	0.275796603268337	0.607878227611846	91589.7541971918	95607.1114203409	128280.295065656	10771.4547670596	97091.612464968
148	hsa-miR-30c-2-3p	1.0476988663697	0.994643623501211	1.05334095711761	0.292184753946217	0.635343313122592	337.101087671725	374.753161690863	424.491179567251	11.7336108573634	337.76964134
149	hsa-miR-31-5p	1.01428364585907	0.966829796062057	1.04908190665027	0.294140422741941	0.635343313122592	99.9950117575454	78.4490352620195	166.15629850281	0	97.5377573922994
150	hsa-miR-7704	1.00333261063802	0.952770499649287	1.05306851021033	0.292309593869348	0.635343313122592	160.690673916056	109.192576107946	140.322810396366	0	119.212814590588
151	hsa-miR-193a-5p	-0.939852344262053	0.922555112433628	-1.01874926667828	0.308322016792301	0.645536280345041	470.282216868456	199.833015498523	238.959764984607	1044.29136630534	136.071192411479
152	hsa-miR-221-3p	0.80822457115745	0.796093470106585	1.01523828734488	0.309992253745732	0.645536280345041	12489.7699620134	13809.1504503117	13337.1253596814	2264.58689547113	12804.5400398891
153	hsa-miR-377-5p	0.949270378359321	0.929062473284787	1.02175085707971	0.306898833880607	0.645536280345041	94.3184390376848	91.700561488712	137.387186747907	0	94.527332781426
154	hsa-miR-431-3p	1.07501606309047	1.06067992863252	1.01351598542685	0.310813764610575	0.645536280345041	158.944036156098	134.105445414128	304.717734710101	0	174.002542508485
155	hsa-miR-455-3p	1.28069623983799	1.26250571582263	1.01440827062197	0.310387979468929	0.645536280345041	775.943824860953	640.313747273781	897.71371169893	0	623.157894450802
156	hsa-miR-487a-5p	0.911141458510943	0.898335295232647	1.01425543819357	0.310460881476251	0.645536280345041	79.0353586380599	61.4870816918531	94.5270814803975	0	66.8314263613903
157	hsa-miR-877-5p	-0.885184132643821	0.886633786074178	-0.998364991890535	0.318102402904916	0.656466105357916	30.1295013592604	27.0331135024527	50.4927267535042	129.069719430997	21.6750571982888
158	hsa-miR-335-3p	0.797849895350248	0.824418417682823	0.967773012146853	0.333157744938445	0.679824043634715	451.069201508928	572.465932993115	627.04921131096	82.1352760015438	531.038901358075
159	hsa-miR-526b-5p	0.900505036161439	0.932621327409173	0.965563417537369	0.334262688191896	0.679824043634715	10810.3777558146	12039.2766074747	12796.3834836352	1091.2258097348	11620.8410828936
160	hsa-miR-671-3p	0.602921062875454	0.626304011664329	0.962665178007183	0.335715577103563	0.679824043634715	86.4585691178777	127.214651776248	146.781182422977	93.8688868589071	70.4439358944385
161	hsa-miR-125b-2-3p	0.853132069971919	0.904988869358425	0.942698964437796	0.345834903212001	0.683234808784685	89.0785257578134	54.596288053973	78.087589049024	0	65.627256517041
162	hsa-miR-378a-5p	0.880151915334781	0.931647556346741	0.944726264067187	0.344798644789653	0.683234808784685	62.8789593584565	115.553308696758	66.9322191848777	0	72.8522755831372
163	hsa-miR-675-3p	1.03656866073223	1.09852224116963	0.943602798272493	0.345372661757469	0.683234808784685	261.55900455358	263.440341386647	361.668833490216	0	273.346554667308
164	hsa-miR-769-5p	-0.673060673367818	0.712252908475113	-0.94497427158114	0.344672011341697	0.683234808784685	122.264643196999	116.083369745826	156.76230282774	340.274714863538	100.548182003173
165	hsa-miR-339-5p	0.950752511798968	1.02101461066515	0.931184041704935	0.351758371315029	0.690725529127694	171.170500475798	164.848986260054	233.088517687688	0	180.023391730232
166	hsa-miR-181b-5p	0.800375415731486	0.879825436574203	0.9096979724159	0.362981813796765	0.708470528133445	5229.43345331163	5497.79320093018	7468.81368641078	962.156090303798	5985.32621133857
167	hsa-miR-145-3p	-0.489493265581648	0.541823059772528	-0.903419034596185	0.36630354144565	0.710672739092159	349.764211431414	245.418265718345	264.793253091051	410.676380007719	395.56979386877
168	hsa-miR-652-3p	0.578937973837485	0.648202061333308	0.893144296157664	0.371779904074773	0.717004100715633	538.837748946773	539.07208690185	590.647478070061	199.471384575178	525.620137058502
169	hsa-miR-23a-3p	0.91968522143155	1.04194267804957	0.882663932293401	0.377417874905323	0.717211563198271	10129.1890294314	13045.8625396542	11027.9637978031	586.68054286817	11451.0531348404
170	hsa-miR-34a-5p	0.895171527399779	1.0165344078481	0.88061114359598	0.37852832502131	0.717211563198271	185.143602555455	187.111550320898	194.338285528022	0	186.646325874153
171	hsa-miR-450b-5p	-0.594792739812753	0.670459080452125	-0.887142492591276	0.375002189035021	0.717211563198271	40.6093279190032	52.4760438577022	35.2274837815146	93.8688868589071	48.166793773975
172	hsa-miR-483-5p	-0.669515576908133	0.766019139396676	-0.874019384731627	0.382107697164009	0.719784266750808	880.742090458381	668.406982874369	847.220984945426	2029.91467832387	530.4368164359
173	hsa-miR-148b-3p	0.609109108013154	0.702368617721227	0.867221417137562	0.385820703658667	0.722577502805828	10836.577322214	12940.9104519388	11119.5552556351	3437.94798120747	11793.0373706356
174	hsa-miR-455-5p	0.633756428073307	0.737644287286973	0.859162660100356	0.390250780992325	0.722856084512726	598.660092225305	566.105200404303	575.969359827763	140.803330288361	586.430714198146
175	hsa-miR-493-3p	0.653481443044697	0.760892843262356	0.858835049943263	0.390431527128787	0.722856084512726	1223.51975084997	1147.0521101825	1394.42123301829	328.541104006175	1248.12204366813
176	hsa-miR-130b-5p	-0.565687892725928	0.667746647301269	-0.847159465363373	0.396906243563428	0.730668312014493	259.812366793622	137.815872757602	216.649025256315	434.143601722446	189.054665562852
177	hsa-miR-584-5p	-0.701502891925798	0.845326584713112	-0.829860203868869	0.406617827431313	0.74431737902681	1158.02083485157	1966.52649204116	2382.55215308977	4740.37878637481	1245.71370397943
178	hsa-miR-144-5p	-0.628440952088801	0.763272611699253	-0.823350585958691	0.410308654646303	0.746853955648328	94.3184390376848	38.694456581942	35.8146085112065	58.668054286817	107.171116147094
179	hsa-miR-199a-3p	0.628504191847981	0.774033593585869	0.811985677438503	0.416799849917428	0.754431013258361	30686.2421452468	25592.9376321357	19000.5305022896	4576.10823437172	27863.8881133224
180	hsa-miR-125b-1-3p	0.574716403184423	0.760235198599187	0.755971841666103	0.449666078493153	0.76310717278689	154.140782316216	202.483320743861	266.554627280127	46.9344434294536	213.138062449839
181	hsa-miR-196b-5p	0.808977354169789	1.04306367117004	0.775578113330635	0.437998127373141	0.76310717278689	172.917138235755	143.646544297347	236.024141336148	0	194.473429862424
182	hsa-miR-199b-3p	0.627435451229783	0.828104285477736	0.757676855720911	0.448644457676335	0.76310717278689	15334.6062135436	12785.602564562	9491.45838019941	2288.05411718586	13923.2138252897
183	hsa-miR-330-3p	-0.5497320344798	0.696082414833565	-0.789751360995439	0.429672989645986	0.76310717278689	187.326899755402	187.111550320898	197.273909176482	445.877212579809	133.662852722781
184	hsa-miR-365a-3p	0.664826050784732	0.88439123436881	0.751732971730796	0.452211657947787	0.76310717278689	656.29913830389	299.48449272325	224.28164674231	70.4016651441804	409.417747078788
185	hsa-miR-365b-3p	0.664826050784732	0.88439123436881	0.751732971730796	0.452211657947787	0.76310717278689	656.29913830389	299.48449272325	224.28164674231	70.4016651441804	409.417747078788
186	hsa-miR-378d	-0.511919296757671	0.68009098983472	-0.752721774599721	0.451617122341409	0.76310717278689	50.6524950387566	85.3398288998996	61.6480966176505	140.803330288361	62.6168319061675
187	hsa-miR-452-5p	0.489715921142243	0.642791753427743	0.761857815584581	0.446144869497318	0.76310717278689	234.486119274244	279.342172858678	237.785515525223	93.8688868589071	244.446478402923
188	hsa-miR-485-3p	0.473460565863991	0.612153085971131	0.773434908218889	0.43926503732579	0.76310717278689	292.125165352829	288.353210692828	399.244816190499	152.536941145724	302.246630931693
189	hsa-miR-509-3p	0.751714461562134	0.947478279584558	0.793384373826215	0.427553912082151	0.76310717278689	74.6687642381671	77.9189742129518	35.2274837815146	0	59.6064072952941
190	hsa-miR-520a-5p	0.583089059989626	0.730222127839967	0.798509162841219	0.424575078007961	0.76310717278689	747.997620701639	832.725908085356	723.924791710125	211.204995432541	794.150012348413
191	hsa-miR-525-5p	0.732754908255229	0.961923750946715	0.761759866656853	0.446203337432603	0.76310717278689	1516.95489452276	1480.46051004608	1823.60941042307	176.004162860451	1741.2295949292
192	hsa-miR-589-5p	-0.596675626943334	0.766859448795059	-0.778076905593157	0.436523676583252	0.76310717278689	59.8223432785316	60.9570206427854	60.4738471582667	164.270552003088	39.1355199413547
193	hsa-miR-130a-3p	-0.42912715789417	0.574922767204338	-0.746408356692631	0.455420772679436	0.764540571752006	96.5017362376312	97.5312330284567	92.1785825616298	164.270552003088	104.762776458396
194	hsa-miR-34c-5p	0.523889925870797	0.706765747536799	0.741249738964635	0.458542030247408	0.765812462887424	106.108243917395	152.657582131497	60.4738471582667	58.668054286817	83.6898041822816
195	hsa-miR-151a-5p	0.667991093612796	0.928949405416433	0.719082320003582	0.472090200069508	0.776432613312288	247.149243033933	196.652649204116	182.595790934184	11.7336108573634	233.006864881604
196	hsa-miR-205-5p	0.928212263345699	1.28571247654888	0.721943887359025	0.470328977132897	0.776432613312288	3258.78940064001	4076.69952837968	5059.25379575519	58.668054286817	4272.39460775158
197	hsa-miR-224-5p	0.589956205937907	0.818898103268027	0.720426880442796	0.471262204588701	0.776432613312288	5161.31458067331	6777.3605733796	5100.35252683362	1337.63163773943	6190.63716980014
198	hsa-miR-23b-3p	0.857987591423497	1.20918136313382	0.709560714035371	0.477976588919691	0.779285198032393	7341.99182397978	6644.31525006361	8017.77530867272	152.536941145724	7928.25425519629
199	hsa-miR-520d-5p	0.695068503370618	0.981042865862936	0.708499625813219	0.478635044470513	0.779285198032393	117.898048797106	105.482148764472	156.76230282774	0	139.683701944528
200	hsa-miR-361-5p	-0.379462410603234	0.549205561611195	-0.69092965754027	0.489609747379661	0.789221682343333	251.079177993837	181.810939830221	179.073042556032	269.873049719358	261.906941145989
201	hsa-miR-409-5p	0.660421737309031	0.953887974594028	0.692347272320007	0.488719269977107	0.789221682343333	126.631237596892	109.192576107946	102.159702966392	0	125.233663812335
202	hsa-miR-199a-5p	0.673859483234196	1.00762560036657	0.66875978834703	0.503648721578116	0.790541246746805	11106.4328561274	9829.45209391142	9102.78180914337	774.418316585984	11761.7289546825
203	hsa-miR-210-3p	0.635364998604319	0.944186875599343	0.672922929797142	0.500996323592032	0.790541246746805	118.771367677085	90.1103783415089	98.0498298585489	0	114.396135213191
204	hsa-miR-362-5p	0.631222313233846	0.930484407437477	0.678380323397585	0.497530581679605	0.790541246746805	93.8817795976955	92.2306225377797	105.095326614852	0	107.773201069269
205	hsa-miR-498	0.774264213916895	1.16162251978864	0.666536848870467	0.505068018754903	0.790541246746805	1953.17767507206	2048.68595464666	3055.3970933167	93.8688868589071	2643.75489326905
206	hsa-miR-543	0.456856294969148	0.67466917478932	0.677156022597018	0.498306967005093	0.790541246746805	3986.26402766215	3510.59432797537	3121.74218777188	1689.63996346033	3453.55911359401
207	hsa-miR-93-5p	-0.413498863773015	0.612969431512149	-0.67458317252941	0.499940627012929	0.790541246746805	2264.07919634442	1602.37455133166	1998.57257987126	2534.45994519049	2672.05288461126
208	hsa-miR-106b-3p	-0.401144225096688	0.627684050978622	-0.639086216180361	0.522766846324926	0.80381989339453	2382.85056402151	2387.39496500092	2931.51377535171	4083.29657836246	2706.9738100974
209	hsa-miR-139-5p	-0.353405435285135	0.563916948248805	-0.626697665999585	0.530857434100045	0.80381989339453	671.145559263526	701.800828965634	715.705045494438	1091.2258097348	700.826849411337
210	hsa-miR-193b-3p	0.761575075993993	1.224710969855	0.6218406585222	0.53404664830869	0.80381989339453	1305.61172556795	682.718631199197	550.13587172132	11.7336108573634	974.173404078645
211	hsa-miR-30a-3p	0.547714774910407	0.867704482988035	0.631222709630693	0.527894915182518	0.80381989339453	2363.20088922199	2086.32028913046	2868.10430454498	539.746099438716	2780.42817060271
212	hsa-miR-512-3p	0.551913448351998	0.864954448717542	0.63808383108534	0.52341911120717	0.80381989339453	16113.6066544845	19049.333981395	16637.9405900093	2252.85328461377	21282.4978290309
213	hsa-miR-516a-5p	0.591634002053311	0.955704606128822	0.619055300413152	0.535879928929686	0.80381989339453	12313.7962076977	13831.4130143725	12315.5283300175	1196.82830745107	15799.9125277082
214	hsa-miR-519d-3p	0.635221867702561	1.02586494711055	0.619206133801263	0.535780571568276	0.80381989339453	5234.67336659151	5454.85825595569	6731.97215064744	492.811656009263	6969.13297417201
215	hsa-miR-520a-3p	0.612925498158154	0.984260760280569	0.62272674365626	0.53346410521745	0.80381989339453	4528.15839268885	5103.42778042381	5294.10368763195	551.479710296079	5938.36358740895
216	hsa-miR-744-5p	-0.504657388361832	0.801576442601817	-0.629581112343792	0.528968684321171	0.80381989339453	1245.78938228942	1732.76956940231	2108.36490432365	3743.02186349892	1084.95702975879
217	hsa-miR-199b-5p	0.580017793278285	0.952872828856235	0.608704305247637	0.542720452852534	0.807389195014075	595.166816705391	568.225444600574	462.654286997225	46.9344434294536	660.487159625632
218	hsa-miR-221-5p	0.681294329430846	1.12070516302092	0.607915758676778	0.543243347262557	0.807389195014075	284.265295433022	286.763027545625	216.649025256315	0	313.084159530838
219	hsa-miR-424-5p	-0.39922193361056	0.670948067218107	-0.595011675442809	0.551835666641402	0.80902604521183	385.570285510535	467.513845277711	311.763231466404	269.873049719358	735.145689975294
220	hsa-miR-494-3p	0.679020484221685	1.13239339663572	0.599633030569603	0.548750828906595	0.80902604521183	345.397617031522	230.046495295382	218.997524175082	0	316.696669063886
221	hsa-miR-758-3p	0.539773097129007	0.906365041461291	0.595536094660883	0.551485179317592	0.80902604521183	66.3722348783708	79.5091573601549	75.7390901302564	0	84.2918891044563
222	hsa-miR-152-3p	0.327077016974388	0.560377727360373	0.583672407029925	0.559440734984358	0.809280933340543	995.583523175562	803.572550386632	670.496441308161	668.815818869713	644.832951649091
223	hsa-miR-381-3p	0.491668946073997	0.879501972271193	0.559031089838639	0.576140502382045	0.809280933340543	1594.24361540087	1367.55750659466	1344.51563099447	269.873049719358	1753.87337829487
224	hsa-miR-450a-5p	0.405175662001845	0.726393755363353	0.557790673460801	0.576987332103906	0.809280933340543	452.815839268885	639.253625175645	361.081708760525	164.270552003088	548.49936410114
225	hsa-miR-493-5p	0.744874277969849	1.3071910226057	0.569828177434271	0.568794242218273	0.809280933340543	5123.32520939424	4416.99872188114	5031.07180872997	58.668054286817	5727.03177972563
226	hsa-miR-503-5p	0.414437563609491	0.70419989498742	0.588522614898849	0.556181558923729	0.809280933340543	755.420831181457	957.290254616265	1138.43485087261	363.741936578265	1044.01525505091
227	hsa-miR-512-5p	-0.41121063430863	0.734079058599757	-0.560172136081646	0.575362030786082	0.809280933340543	289.941868152883	256.549547748766	302.956360521025	140.803330288361	591.247393575543
228	hsa-miR-520d-3p	0.784470260713684	1.36385762386167	0.575184863132933	0.565166278869841	0.809280933340543	2612.97008889586	2573.44639322368	3562.08573504082	23.4672217147268	3352.40884666866
229	hsa-miR-521	0.616308036422926	1.08159397065584	0.569814600620618	0.568803451610882	0.809280933340543	220.076357754598	214.144663823351	204.319405932785	0	262.509026068164
230	hsa-miR-654-3p	0.437525580694586	0.778966548329197	0.561674415458576	0.574337868843072	0.809280933340543	438.842737189228	439.420609677123	369.301454976211	93.8688868589071	499.730485404991
231	hsa-miR-9-5p	0.50186767993077	0.887536300581542	0.565461581235528	0.571759848698791	0.809280933340543	560.670720946237	224.215823755637	172.614670529421	70.4016651441804	364.863462837861
232	hsa-miR-519d-5p	0.530835437708419	0.968305426848569	0.548210743211537	0.583547206213603	0.81495385695348	120.954664877031	101.771721420998	113.315072830539	0	137.877447178003
233	hsa-miR-30c-5p	0.405419341598344	0.745691322663852	0.543682525565745	0.586659959358683	0.815784664515937	5743.38161417902	6528.23188031778	5034.59455710813	1994.71384575178	6697.59267427123
234	hsa-miR-1283	0.795650448578879	1.53325458269761	0.518929118202283	0.603810171383328	0.815791907507815	2162.33754682692	2224.13616188807	2084.29279040628	0	2476.97736982667
235	hsa-miR-184	0.386713607557793	0.75143293543477	0.51463489198014	0.606808178115381	0.815791907507815	282.518657673065	506.738362908721	146.194057693286	316.807493148812	170.390032975437
236	hsa-miR-30a-5p	0.423561805875797	0.808447773498716	0.523919812460798	0.600334313973419	0.815791907507815	12591.9482709709	13270.0783634099	15421.4181500877	2792.59938405249	17706.1133913132
237	hsa-miR-361-3p	0.301063805416629	0.579865564090888	0.519195868940132	0.603624159536312	0.815791907507815	1232.25293964975	1408.37220737288	1638.07799584043	1208.56191830843	1109.04042664577
238	hsa-miR-487b-3p	0.646369223111156	1.21732991065789	0.530972924802146	0.59543754153718	0.815791907507815	509.144907027502	369.452551200186	365.191581868368	0	517.190948148057
239	hsa-miR-502-3p	0.298350045350912	0.564525737438846	0.528496799285846	0.597154568007243	0.815791907507815	186.890240315412	181.810939830221	225.455896201693	129.069719430997	183.63590126328
240	hsa-miR-520g-3p	0.644582526082938	1.24847415562418	0.516296251051087	0.60564751421416	0.815791907507815	6044.67662777162	6713.75324749148	6251.70412175946	117.336108573634	7977.62521881461
241	hsa-miR-524-3p	0.524925229440508	0.996436725993985	0.526802370634096	0.598330836488929	0.815791907507815	93.4451201577062	92.7606835868474	152.065304990205	0	140.285786866702
242	hsa-miR-155-5p	0.379568102862402	0.748344183293077	0.507210600865658	0.612007057664988	0.819381349931637	352.820827511339	126.154529678112	149.716806071437	222.938606289904	110.783625680143
243	hsa-miR-410-3p	0.493480461329183	1.00271687839208	0.492143367647817	0.622617996196948	0.823865792889489	142.787636876495	97.5312330284567	131.515939450988	0	159.552504376292
244	hsa-miR-516b-5p	0.256429014007976	0.527836748869842	0.485811218254544	0.627101019730853	0.823865792889489	93580.0479246629	118955.240509675	102694.573595142	70706.7390264718	105211.329725416
245	hsa-miR-518b	0.557334886890507	1.12119967343052	0.497087985394464	0.61912700674983	0.823865792889489	12393.2682257758	9048.14210758563	14245.9944412445	457.610823437172	15695.7518361719
246	hsa-miR-519a-3p	0.460817864366109	0.949198496427382	0.485481030680672	0.627335165405627	0.823865792889489	642.762695664222	721.943148830206	666.97369293001	70.4016651441804	895.902364195935
247	hsa-miR-525-3p	0.435928657389241	0.899852849477134	0.484444381814804	0.628070527295382	0.823865792889489	57.6390460785851	60.9570206427854	68.6935933739534	0	75.260615271836
248	hsa-miR-132-3p	-0.295398261970218	0.634108112482772	-0.465848419465291	0.641324004118872	0.825198636204581	118.771367677085	77.9189742129518	69.8678428333373	140.803330288361	87.9043986375044
249	hsa-miR-143-5p	0.593553925343819	1.26710877182649	0.468431707317622	0.639475897881069	0.825198636204581	546.69761886658	330.758094618244	597.692974826364	0	640.016272271693
250	hsa-miR-29b-3p	-0.333029857225875	0.719520854274783	-0.462849485525393	0.643472257756972	0.825198636204581	128.377875356849	77.3889131638841	46.9699783753528	140.803330288361	81.2814644935828
251	hsa-miR-411-5p	0.438947628534101	0.950926049622108	0.461600172493472	0.644368070863454	0.825198636204581	325.311282792015	324.397362029432	211.364902689088	23.4672217147268	382.323925580927
252	hsa-miR-432-5p	-0.276454411632794	0.586324001909957	-0.471504510700979	0.637280499273105	0.825198636204581	1072.43558461368	728.303881419019	1021.59702966392	1278.96358345261	1006.68598987608
253	hsa-miR-520h	0.543481239782142	1.15501889028268	0.470538832182328	0.63797009732339	0.825198636204581	2043.56617914984	2208.23433041604	2017.94769595109	93.8688868589071	2760.55936817094
254	hsa-miR-145-5p	0.556947634746403	1.24175366446937	0.448517005169782	0.653780116309898	0.833955738914988	4594.09396812723	2874.52106909413	4486.80718430557	105.602497716271	5300.15356990378
255	hsa-miR-542-3p	-0.26281065910031	0.591935969902688	-0.443984945100591	0.657053468495713	0.834844407029847	55.4557488786387	62.5472037899885	58.1253482394991	70.4016651441804	70.4439358944385
256	hsa-miR-100-5p	0.295315535458472	0.677793946318335	0.435701052012308	0.663053642365976	0.839177266119439	48031.228420501	53604.5438311674	41085.2272096508	15676.1041054375	61834.1215073404
257	hsa-miR-133a-3p	0.529003084822185	1.2759869452783	0.414583461672335	0.678446857150011	0.840600080983366	606.956621585101	160.078436818445	221.933147823542	0	445.542842409269
258	hsa-miR-24-2-5p	0.227814765953384	0.551861088697815	0.412811793799308	0.679744509930994	0.840600080983366	324.437963912036	455.322441149154	406.290312946802	293.340271434085	374.496821592656
259	hsa-miR-431-5p	0.485991869495252	1.17642929383697	0.413107589245904	0.679527789335061	0.840600080983366	285.138614313001	261.850158239443	365.191581868368	0	420.857360600107
260	hsa-miR-515-3p	0.4395007011444	1.04196160053037	0.421801245766339	0.673170096334514	0.840600080983366	149.337528476334	114.493186598623	172.614670529421	0	198.688024317647
261	hsa-miR-517-5p	0.246735396931324	0.58397496617955	0.422510229411893	0.672652635750491	0.840600080983366	721.798054302282	855.518533195267	1183.64345505889	774.418316585984	776.689549605347
262	hsa-miR-522-3p	0.356148762068159	0.833141105151406	0.427477122261824	0.669031844945671	0.840600080983366	5420.25362858695	6216.02592241691	4716.9600783448	1408.03330288361	7090.7541284513
263	hsa-miR-517a-3p	0.374127676694931	0.930723506478869	0.401975102262474	0.687702349851681	0.840813439063943	30127.7547215005	30501.8330075517	27160.3899955477	2733.93132976567	42404.2389838411
264	hsa-miR-517b-3p	0.374127676694931	0.930723506478869	0.401975102262474	0.687702349851681	0.840813439063943	30127.7547215005	30501.8330075517	27160.3899955477	2733.93132976567	42404.2389838411
265	hsa-miR-889-3p	0.340894810154613	0.845671387102345	0.403105526985693	0.68687059482978	0.840813439063943	97.811714557599	70.498119526004	43.4472299972013	11.7336108573634	84.2918891044563
266	hsa-miR-382-5p	0.253363529080159	0.639068387119646	0.396457615783653	0.691767469348014	0.842603985220889	913.928207897566	637.663442028442	614.132467257738	387.209158292992	807.997965558431
267	hsa-miR-125a-3p	0.24357112501875	0.627310337089118	0.388278513229963	0.697809936348778	0.84476304002317	136.674404716645	244.888204669277	249.528010119062	222.938606289904	142.694126555401
268	hsa-miR-523-3p	0.411227695872032	1.06259795115885	0.387002153941248	0.698754613352498	0.84476304002317	958.030811336483	1047.93069400684	1422.6032200435	82.1352760015438	1621.41469541643
269	hsa-miR-520f-3p	0.423059179564104	1.10987138869388	0.381178561654761	0.703070755767946	0.846821282040203	184.270283675477	232.69680054072	215.474775796931	0	299.838291242995
270	hsa-miR-27b-3p	0.214968986878801	0.603264728209179	0.356342707979873	0.721583929283089	0.859533798116621	23463.0216889441	18646.4875841035	26151.709709937	10313.8439436224	28868.7678484319
271	hsa-miR-29c-5p	0.329371006374702	0.921642542049385	0.357373918137834	0.720811899612194	0.859533798116621	75.1054236781564	69.4379974278686	72.2163417521049	0	97.5377573922994
272	hsa-miR-30d-5p	0.24746811109676	0.684499328071576	0.36153156175324	0.71770211533599	0.859533798116621	46443.9713561399	101549.09578039	113239.920865138	102692.562223644	44028.0620189462
273	hsa-miR-222-3p	0.202588326293833	0.574690060079526	0.352517540090737	0.724450166561487	0.859787010864183	3712.91521822886	4043.83574333748	4114.5701056809	3473.14881377956	3404.79023489786
274	hsa-miR-26a-5p	0.238660715691382	0.699856679072805	0.341013700130101	0.733093268058181	0.861570498445808	118139.08480798	115641.298830904	97939.4504093669	42405.2696385113	145002.520147019
275	hsa-miR-378c	0.207325112861542	0.604309048852721	0.343077955319629	0.731539814903405	0.861570498445808	111.348157197267	181.810939830221	122.121943775917	105.602497716271	129.448258267558
276	hsa-miR-515-5p	0.432000060487755	1.27590999263104	0.338581924260136	0.734924701485667	0.861570498445808	576.390460785851	483.415676749742	440.343547268932	0	729.726925675722
277	hsa-miR-532-3p	0.196556992663045	0.584342326496108	0.336373019291037	0.736589592807064	0.861570498445808	103.924946717449	101.241660371931	128.580315802528	117.336108573634	84.893974026631
278	hsa-miR-1296-5p	0.186965628521665	0.588010597002201	0.31796302562378	0.750512983796855	0.86295097266154	131.871150876763	162.728742063784	222.520272553234	152.536941145724	150.521230543672
279	hsa-miR-1307-3p	-0.260645682187827	0.821690996325265	-0.317206447866019	0.751086957686896	0.86295097266154	1857.98591715439	2613.73103295283	4359.98824269212	5350.52655095771	1717.74828296438
280	hsa-miR-185-3p	-0.210461473885628	0.647455211381585	-0.325059510196127	0.745136032452175	0.86295097266154	63.3156187984458	41.8748228763482	73.3905912114887	82.1352760015438	61.4126620618181
281	hsa-miR-495-3p	0.241981378714275	0.744798865130479	0.324894934784686	0.745260590573154	0.86295097266154	1185.5303795709	936.617873702625	709.833798197519	363.741936578265	1214.40528802635
282	hsa-miR-654-5p	-0.185139740821697	0.582957206686385	-0.317587189416628	0.750798092796427	0.86295097266154	206.53991511493	210.964297528944	265.380377820743	340.274714863538	192.6671750959
283	hsa-miR-518c-3p	0.274975295194947	0.878919896172614	0.312855922812042	0.754390126165987	0.863683395327844	996.893501495529	844.917312213913	904.759208455233	176.004162860451	1318.56597956257
284	hsa-miR-425-3p	0.208400417217334	0.678933310202198	0.306952706673456	0.758879370120541	0.865763788447378	197.370066875155	194.002343958778	238.959764984607	82.1352760015438	261.906941145989
285	hsa-miR-27a-3p	-0.149047662807675	0.49723592931462	-0.299752399254654	0.76436602644951	0.868963482700495	11236.1207098042	17249.7767198101	16519.9285193413	18750.3101500667	14528.9112569974
286	hsa-miR-127-5p	0.219181743043707	0.762726211623722	0.287366213070224	0.773831928718232	0.876648758408067	69.4288509582957	73.1484247713425	112.727948100847	23.4672217147268	105.966946302745
287	hsa-miR-335-5p	-0.146714012667749	0.569211572389247	-0.257749525456627	0.79660022130782	0.897922225427644	114.841432717181	97.001171979389	134.451563099447	140.803330288361	119.212814590588
288	hsa-miR-934	0.142462348023522	0.557063493090374	0.255738079753163	0.798153089269017	0.897922225427644	176.41041375567	189.231794517169	169.09192215127	129.069719430997	184.237986185454
289	hsa-miR-218-5p	0.158477930451373	0.75429898365157	0.210099620821679	0.833589921415549	0.934543718126775	536.217792306838	489.776409338554	273.60012403643	164.270552003088	593.655733264242
290	hsa-miR-135b-5p	0.159228645047158	0.807299916111689	0.197236048052714	0.843642822378128	0.936096830309978	121.39132431702	115.023247647691	65.170844995802	23.4672217147268	139.081617022353
291	hsa-miR-195-3p	-0.148720785367351	0.734619114274446	-0.202446114561336	0.839567980455867	0.936096830309978	87.3318879978563	186.051428222762	214.300526337547	269.873049719358	105.966946302745
292	hsa-miR-378a-3p	-0.124023783454843	0.623319316532412	-0.198973110836352	0.842283778467215	0.936096830309978	4150.44797709812	6834.07710562985	4594.83813456889	6746.82624298395	4581.2641728272
293	hsa-miR-197-3p	-0.136903784157959	0.712947853537004	-0.192024961543493	0.847722652778853	0.93741344539368	726.164648702175	921.246103279661	1119.64685952247	1513.63580059988	532.845156124599
294	hsa-miR-28-3p	-0.115888447649124	0.617757377405934	-0.187595408630746	0.851193825727621	0.938050338556971	1669.78569851901	1004.99574903236	1083.83225101127	1325.89802688206	1388.40783053483
295	hsa-miR-30b-5p	0.240445865395878	1.34781048401775	0.178397384682097	0.858410903082489	0.939611934455157	2607.293516176	2824.69533048177	2152.39925905054	35.2008325720902	4234.46325765458
296	hsa-miR-379-5p	0.127737575291968	0.709080268453088	0.180145437653536	0.857038391977417	0.939611934455157	627.042955824608	545.432819490663	420.968431189099	222.938606289904	729.726925675722
297	hsa-miR-519b-3p	-0.114319090588025	0.660656381281538	-0.173038653416575	0.862621044843434	0.941041139829201	60.6956621585101	55.1263491030407	62.8223460770343	35.2008325720902	80.6793795714081
298	hsa-miR-28-5p	-0.10879035871761	0.651166400414135	-0.167069981879317	0.867314985007386	0.942986762222795	148.027550156366	99.1214161756598	79.2618385084078	82.1352760015438	142.092041633226
299	hsa-miR-517c-3p	0.156223778264164	0.990273330531493	0.15775824052569	0.874647305738623	0.947778351368943	1153.65424045168	1179.38583417563	938.225318047672	140.803330288361	1799.63183238014
300	hsa-miR-143-3p	-0.0695553843215589	0.47077195261374	-0.14774751115776	0.882542034593736	0.948592120718385	33263.8428195035	24719.3970232722	29962.7363303672	24757.9189090368	36751.8657344651
301	hsa-miR-518a-3p	0.17178402189732	1.13371172605558	0.151523546902873	0.879562737537815	0.948592120718385	5652.99311010124	4563.82563247289	5945.22501286028	328.541104006175	9222.73683787187
302	hsa-miR-520b	-0.104963003522371	0.720551070140934	-0.145670456782253	0.884181544620223	0.948592120718385	93.8817795976955	96.4711109303213	94.5270814803975	35.2008325720902	149.919145621497
303	hsa-miR-24-3p	0.0607056727512115	0.446459729545078	0.13597121696299	0.891844035143784	0.948952345181351	15229.3712885062	19840.7151276531	18850.2265714885	16262.7846483057	18197.4146878078
304	hsa-miR-518e-3p	0.157823000691232	1.14256080640442	0.138130942184069	0.890136931841933	0.948952345181351	3689.77226790943	2734.58495214026	3310.20922600299	222.938606289904	5580.72514363718
305	hsa-miR-520c-3p	-0.0966457935008698	0.720566278676049	-0.134124779858481	0.893303905186148	0.948952345181351	93.8817795976955	97.5312330284567	95.1142062100894	35.2008325720902	149.919145621497
306	hsa-miR-136-3p	-0.075689414688014	0.630233953989236	-0.120097329267834	0.904406048015165	0.957606403780763	155.014101196195	111.312820304217	113.90219756023	82.1352760015438	170.390032975437
307	hsa-miR-27b-5p	0.0698021987876079	0.605600510229605	0.115261129422007	0.908238147197077	0.95853146479431	56.7657271986066	69.4379974278686	66.9322191848777	58.668054286817	62.6168319061675
308	hsa-miR-141-3p	-0.0321002201596384	0.602809682790416	-0.0532510028887491	0.95753191880141	0.979876516810885	152.830803996249	201.423198645726	171.440421070038	246.405828004631	128.244088423208
309	hsa-miR-154-5p	0.0719885249956287	0.954776411916389	0.0753983069723478	0.939897806217516	0.979876516810885	82.5286341579742	61.4870816918531	56.3639740504233	0	110.181540757968
310	hsa-miR-181d-5p	0.0241291811432865	0.5973505374842	0.0403936711012413	0.967779275862602	0.979876516810885	116.588070477138	184.461245075559	199.035283365557	187.737773717814	146.306636088449
311	hsa-miR-191-5p	-0.0403922399949537	0.566315658016828	-0.0713246039080089	0.943139414005752	0.979876516810885	9961.94846391547	7648.7809380469	8058.28691502146	6864.16235155759	10721.3262091647
312	hsa-miR-26b-5p	-0.0372408638118228	0.825609960080598	-0.0451070912567326	0.964021949171978	0.979876516810885	18863.687807537	16469.5268555825	12626.7044367542	3825.15713950047	28962.6930962912
313	hsa-miR-29a-3p	-0.0593801245493373	0.767583033036615	-0.0773598711717547	0.938337263243097	0.979876516810885	4825.52347132155	2827.34563572711	2165.31600310376	2029.91467832387	4777.54385745615
314	hsa-miR-323a-3p	0.0272422436811528	0.537919009483872	0.0506437645832436	0.959609388454406	0.979876516810885	315.268115672261	346.129865041208	332.312597005621	387.209158292992	273.948639589483
315	hsa-miR-324-5p	0.0286322443113864	0.635650817767708	0.0450439824996021	0.964072251546686	0.979876516810885	76.4154019981243	81.099340507358	86.8944599944027	46.9344434294536	99.3440121588235
316	hsa-miR-329-3p	-0.0355453632055953	0.695867996295364	-0.0510806121201584	0.959261285108471	0.979876516810885	510.891544787459	347.720048188411	244.243887551834	211.204995432541	526.222221980677
317	hsa-miR-342-3p	0.0455532680651848	0.565973542919721	0.0804865680296405	0.935850278735129	0.979876516810885	322.25466671209	207.25387018547	246.00526174091	281.606660576721	225.781845815508
318	hsa-miR-374a-5p	-0.0271653760297321	0.632171206375086	-0.04297154909269	0.965724213431627	0.979876516810885	139.294361356581	112.90300345142	72.8034664817968	93.8688868589071	121.621154279287
319	hsa-miR-518f-3p	0.0789985544198815	1.25130546728306	0.0631329091779722	0.949660668824935	0.979876516810885	421.376359589657	277.221928662407	325.85422497901	0	634.597507972121
320	hsa-miR-660-5p	0.0328107191257918	0.607678558843214	0.0539935441991745	0.956940307723261	0.979876516810885	142.350977436506	134.635506463196	130.341689991604	82.1352760015438	167.981693286738
321	hsa-let-7a-5p	-0.0150563409561671	0.57067164602306	-0.026383544830189	0.978951418905247	0.988100497586604	123601.694402246	110096.330196606	168156.045332141	129984.941077872	140726.513029734
322	hsa-miR-524-5p	0.0120970270801775	0.628122703618066	0.0192590189950102	0.984634475964151	0.990750218050884	603.900005505176	520.519950184481	463.241411726917	316.807493148812	714.674802621354
323	hsa-miR-181a-2-3p	0.00623056509789233	0.563071823600174	0.0110653114518416	0.991171338997655	0.991171338997655	513.948160867384	413.447618272805	315.285979844556	434.143601722446	393.763539102246
324	hsa-miR-30e-3p	-0.00762023509850092	0.569618115939443	-0.0133777962555373	0.989326381279222	0.991171338997655	880.305431018391	753.216750725201	706.898174549059	621.88137544026	935.03788413729
325	hsa-miR-1185-1-3p	0.355808872559261	0.650786286115761	0.546736893739599	0.584559503672517	NA	52.3991327987138	47.7054944160929	63.4094708067263	35.2008325720902	45.7584540852763
326	hsa-miR-1247-3p	1.10976723466363	0.89057328935125	1.24612679038695	0.212717850774647	NA	61.5689810384887	76.3287910657487	46.9699783753528	0	42.7480294744028
327	hsa-miR-1287-5p	0.25039399007923	0.926382790588122	0.270292143402475	0.786935509153657	NA	44.1026034389174	28.6232966496558	51.6669762128881	0	54.7897279178966
328	hsa-miR-136-5p	0.344978464253063	0.897170966708871	0.384518087470621	0.700594492550802	NA	37.1160523990889	37.104273434739	30.5304859439793	0	40.9417747078788
329	hsa-miR-146b-3p	0.752545441924485	0.918471751955973	0.819345222454439	0.412589478185126	NA	51.5258139187352	29.6834187477912	35.8146085112065	0	33.7167556417825
330	hsa-miR-148b-5p	0.38189001725582	0.916608554960156	0.416633703874191	0.676946352944186	NA	57.2023866385959	64.1373869371916	39.337356889358	0	66.2293414392156
331	hsa-miR-196a-5p	0.436758982057915	0.889608273452035	0.490956519955818	0.623457200346901	NA	48.032538398821	45.0551891707544	39.337356889358	0	49.9730485404991
332	hsa-miR-21-3p	1.0675490954833	0.965516992325761	1.10567613410072	0.268866723481979	NA	31.8761391192175	20.1423198645726	44.6214794565851	0	21.0729722761141
333	hsa-miR-26b-3p	-0.978575646353788	0.710400569933223	-1.37749839706037	0.168358210036487	NA	29.2561824792819	24.3828082571142	18.7879913501411	70.4016651441804	36.1250953304813
334	hsa-miR-299-5p	0.379744523998936	0.932362715308107	0.407292696033481	0.683793026636599	NA	65.9355754383815	66.7876921825301	38.1631074299741	0	71.6481057387878
335	hsa-miR-30d-3p	0.627476066308478	0.920139636290931	0.681935699279106	0.495279610642895	NA	24.0162691994105	35.5140902875359	38.1631074299741	0	30.1042461087344
336	hsa-miR-324-3p	1.24156038184663	0.892017277707348	1.3918568764023	0.163965742672553	NA	59.8223432785316	54.0662270049053	88.6558341834784	0	42.7480294744028
337	hsa-miR-326	0.346910030111114	0.721069088290856	0.481105119806748	0.630441789497052	NA	44.975922318896	33.3938460912651	36.4017332408984	46.9344434294536	23.4813119648128
338	hsa-miR-331-5p	1.03732014690101	0.934655591297809	1.10984212426381	0.26706706367834	NA	29.2561824792819	47.1754333670252	63.4094708067263	0	33.1146707196078
339	hsa-miR-337-3p	0.156827425052018	0.9270221667846	0.169173327964721	0.865660308586784	NA	48.032538398821	39.2245176310098	27.0077375658278	0	53.5855580735472
340	hsa-miR-369-3p	0.218490276927403	0.927675745978832	0.23552440373103	0.813801740072117	NA	62.4422999184672	41.8748228763482	36.4017332408984	0	65.0251715948663
341	hsa-miR-369-5p	0.0955783031509836	0.905588205053809	0.105542787127295	0.915945120339725	NA	34.9327551991425	29.6834187477912	27.5948622955198	0	43.3501143965775
342	hsa-miR-376c-3p	0.2091710558523	0.911669976743015	0.229437253818069	0.818529083949357	NA	40.1726684790139	32.3337239931297	27.0077375658278	0	43.3501143965775
343	hsa-miR-379-3p	0.174912895143308	0.928060120297817	0.188471513124794	0.850507044569349	NA	31.002820239239	37.104273434739	21.7236149986007	0	39.7376048635294
344	hsa-miR-382-3p	0.265789750850789	0.911852063490187	0.291483412159488	0.770681628553767	NA	57.2023866385959	51.9459828086345	38.1631074299741	0	65.627256517041
345	hsa-miR-411-3p	0.39570600445937	0.933027314357267	0.424109775105523	0.671485756907992	NA	58.5123649585637	65.7275700843947	34.6403590518227	0	65.0251715948663
346	hsa-miR-450a-2-3p	0.341875620984519	0.905000109362436	0.377763071460143	0.705606609112099	NA	37.9893712790675	36.0441513366036	27.5948622955198	0	39.7376048635294
347	hsa-miR-454-3p	0.273257956322251	0.919102665038833	0.297309502753651	0.766230227336322	NA	45.8492411988746	38.1643955328744	27.0077375658278	0	46.9626239296256
348	hsa-miR-487a-3p	0.141510306706003	0.908732895000965	0.155722663374976	0.876251632307276	NA	38.4260307190568	31.2736018949943	27.5948622955198	0	44.5542842409269
349	hsa-miR-497-5p	0.899780997537713	0.965123438647516	0.932296286160689	0.351183426501927	NA	27.0728852793354	19.0821977664372	39.9244816190499	0	21.0729722761141
350	hsa-miR-503-3p	0.426272023164396	0.909905000134836	0.468479701838355	0.639441583308276	NA	30.1295013592604	33.9239071403328	46.3828536456609	0	40.9417747078788
351	hsa-miR-514a-3p	0.126797206045993	1.00689701055748	0.12592867464746	0.899788384268156	NA	23.5796097594212	63.6073258881239	26.4206128361359	0	55.993897762246
352	hsa-miR-519c-3p	0.538297850296488	0.919673049794903	0.585314368423142	0.558336355293113	NA	25.7629069593676	23.8527472080465	32.8789848627469	0	26.4917365756863
353	hsa-miR-520f-5p	0.201565686893573	0.787906620826663	0.255824334465031	0.798086482825732	NA	55.0190894386495	34.4539681894005	37.5759827002822	11.7336108573634	49.3709636183244
354	hsa-miR-526b-3p	-0.424370799717089	0.66721869466023	-0.636029540409074	0.524757168193013	NA	44.1026034389174	32.8637850421974	36.4017332408984	35.2008325720902	58.4022374509447
355	hsa-miR-539-5p	0.19501697648335	0.924444682607157	0.210955809636284	0.832921754117506	NA	50.6524950387566	32.8637850421974	30.5304859439793	0	51.7793033070231
356	hsa-miR-6501-5p	0.727471497533788	1.03539649915283	0.702601851685812	0.482303908224168	NA	12.6631237596892	27.5631745515204	43.4472299972013	0	24.0833968869875
357	hsa-miR-668-3p	1.15002457548849	0.920722626088802	1.24904563318245	0.211648383765801	NA	46.7225600788531	28.6232966496558	50.4927267535042	0	26.4917365756863
358	hsa-miR-766-3p	1.19902113443109	0.918199523447171	1.30583942140335	0.1916071709581	NA	33.1861174391854	60.4269595937177	41.6858558081256	0	27.6959064200356
359	hsa-miR-92a-1-5p	1.5574748297025	1.00860831407825	1.54418202583017	0.122544241927914	NA	21.3963125594748	35.5140902875359	63.9965955364182	0	18.6646325874153

## Sheet: P, III vs IV
	Gene	log2FoldChange	lfcSE	stat	pvalue	padj	III_P1	III_P2	III_P3	IV_P4	IV_P5	IV_P8
1	hsa-miR-486-5p	-8.20513075266511	1.54964622824939	-5.29484123736699	1.19119855275968e-07	3.3591799187823e-05	30.9931688517749	29.9166238988458	41.0222377999776	14.2064432935877	12255.9909951775	17811.103550242
2	hsa-miR-142-5p	-7.48413375778546	1.46805546317978	-5.09799114917291	3.43276865099881e-07	3.81246475081979e-05	53.35532865622	42.5130971194125	56.7221065876233	27.9393384773892	14252.3582198378	13041.2475398535
3	hsa-miR-16-2-3p	-7.37079527462346	1.45486196497992	-5.06631931554084	4.05581356470191e-07	3.81246475081979e-05	57.2785145868244	63.7696456791187	66.851054192556	34.5690120143968	15089.4249967825	15978.4107828917
4	hsa-miR-451a	-7.39535143827947	1.53620298690198	-4.81404573570937	1.47904934303134e-06	0.00010427297868371	3811.37513158219	2333.89030389812	3347.11073605002	1745.97188078193	998402.13861259	597973.666279454
5	hsa-let-7b-5p	-5.819566149958	1.3513233858609	-4.30656807308229	1.65806919923596e-05	0.000783185091808883	4572.47320211944	5028.74829352309	8272.81795632881	5043.28736922364	254831.276050228	749601.684441753
6	hsa-miR-101-3p	-4.85532101321359	1.13675308240807	-4.27121869151055	1.94407646902914e-05	0.000783185091808883	1425.29344858858	1204.14411192854	883.244231150134	1136.04191537723	53531.5315362045	47018.885965
7	hsa-miR-92b-5p	-5.24039212306002	1.22303981631186	-4.28472732708138	1.82963445416057e-05	0.000783185091808883	20.0082482460825	21.2565485597062	16.712763548139	22.7303092697403	700.024870984754	1474.65014061629
8	hsa-let-7d-3p	-4.68518676213234	1.16507029995906	-4.02137687510959	5.78589484582549e-05	0.00163162234652279	136.919188978094	206.267248986779	194.475794014708	169.056675193694	6870.61447448	6796.74138884874
9	hsa-miR-128-3p	-4.9585306217202	1.22500543316632	-4.0477621465757	5.1709653534673e-05	0.00163162234652279	865.847134884394	763.661188996853	635.085014829282	446.555867528441	36686.4886090158	33285.8272480673
10	hsa-miR-192-5p	-4.6069387067213	1.14414667877914	-4.02652805987876	5.66064870608112e-05	0.00163162234652279	246.376076441957	367.659562125289	268.923558910964	290.758539408762	10137.3972057422	11093.2529096567
11	hsa-miR-10b-5p	-5.27163658909773	1.36085704723539	-3.87376219993656	0.000107167988448261	0.00274739752203724	181.251189993924	825.068995947116	328.684349780067	373.155910511571	8985.50442861912	42218.6873591256
12	hsa-miR-3615	-4.1918713304605	1.11206357242722	-3.76945296509552	0.000163605735347112	0.00384473478065713	131.426728675248	135.018447332949	163.582503819664	129.752182081435	3674.20461384591	4059.83927601769
13	hsa-miR-25-3p	-4.28297578583766	1.16646695872206	-3.67175062594995	0.000240894682029637	0.0052255615640275	2987.50608615526	1954.0279083404	1829.7943848311	1279.52699264247	47990.5939330659	82556.1337981235
14	hsa-miR-342-5p	-3.8266657981564	1.05733947728261	-3.61914586599097	0.000295577003136111	0.00595376534888452	36.0933105615606	29.5229841107031	29.8803954345516	35.9896563437556	807.436094575008	515.824123260842
15	hsa-miR-185-5p	-4.1454818026805	1.15302908113342	-3.59529683206735	0.000324021916575347	0.00609161203161653	237.745067394627	328.295583311018	255.755927024552	193.207628792793	5963.17482690717	8392.76191140876
16	hsa-let-7i-5p	-4.20829447612739	1.17854104184813	-3.57076616485764	0.000355938553752094	0.00627341700988065	6554.07441566773	4717.37922110221	6359.96620113726	3760.91908792246	80713.9787751311	241454.237838852
17	hsa-miR-7-5p	-4.23656230526074	1.19377793231082	-3.54886967717683	0.000386888507970264	0.00641779760280085	267.561280467221	358.99948678615	243.601189898632	202.205042878732	4555.71741434523	11651.5566665978
18	hsa-miR-92a-3p	-3.87099473795773	1.1049983137226	-3.50316800476991	0.0004597593830049	0.00720289700041011	19469.5948178105	19214.73897861	34320.4196171738	23701.556442912	453638.339409898	590837.087821163
19	hsa-miR-139-3p	-4.21716102404277	1.23194873827755	-3.42316274453028	0.000618970069689295	0.00793407089329005	29.8162130725935	22.8311077122771	30.8932901950448	23.2038573795266	274.083811919957	1262.25197221477
20	hsa-miR-148a-3p	-3.64989618594767	1.05833102623664	-3.44872832361957	0.000563233069782971	0.00793407089329005	8189.65063013671	6619.44667740778	4351.3958910791	4953.78677647404	146271.863518148	89292.1899960003
21	hsa-miR-182-5p	-4.07002067871466	1.18728262533483	-3.4280133406036	0.000608015580647666	0.00793407089329005	132.211365861369	100.771785764533	66.851054192556	72.9264089070836	1322.26920074898	3647.17997740901
22	hsa-miR-2110	-3.49913759524043	1.01754179393934	-3.43881461781904	0.000584267184901596	0.00793407089329005	69.0480723786377	72.0360812301156	75.9671070369955	71.0322164679386	1211.15414186251	1177.29270485416
23	hsa-miR-151a-3p	-3.52447565496303	1.04021527541896	-3.38821755289405	0.000703484416415763	0.00826594189288522	2053.78783467141	1652.49983062309	1345.63068931531	1358.60952697677	22167.4542478506	34614.8329303511
24	hsa-miR-30e-5p	-3.37676539817477	0.9959739277666	-3.39041545570065	0.000697867760297278	0.00826594189288522	428.411903622002	467.250428525394	520.627906893542	456.973925943738	7529.89715720638	6729.98767877969
25	hsa-miR-183-5p	-3.5794898799294	1.0714563200952	-3.34077069946385	0.000835461918938922	0.00942401044563104	469.997674486409	320.029147760022	282.597638177623	324.854003313373	4081.62649642963	8423.10450689469
26	hsa-miR-144-3p	-4.03330708731549	1.22527330172033	-3.29176117822251	0.000995621206792208	0.0107648378614073	125.934268372402	81.4834361455406	97.7443443876009	41.1986855514044	2126.00146002777	2833.99841838604
27	hsa-miR-363-3p	-3.7566901380495	1.14462867844055	-3.28201643800122	0.00103067596545389	0.0107648378614073	339.747901590342	398.36346560042	390.977377550404	225.408900258258	5126.10804996243	9915.96020480254
28	hsa-miR-16-5p	-3.45054058939417	1.06523815534914	-3.23921986089883	0.00119857142936555	0.0120713265386102	847.408161010553	540.467429119938	814.367387436592	521.376468874669	11422.628053529	12137.0381943728
29	hsa-miR-19b-3p	-3.62920708927712	1.13758407533795	-3.19027592593449	0.00142137015725212	0.0138215994601758	54.5322844354013	50.3858928822666	52.6705275456502	30.7806271361067	1170.41195360414	752.496368051111
30	hsa-miR-7706	-2.76379753048674	0.871060613077196	-3.17291068955934	0.00150918941855514	0.0141863805344183	51.7860542839782	81.0897963573978	64.3188172913229	85.7122078713126	562.982965024776	697.879696176433
31	hsa-miR-10a-5p	-2.90374507738862	0.924730835921247	-3.14009759877404	0.00168891557432179	0.0148835684987108	579.062243357211	651.473849376182	558.105013031794	592.882233452394	5729.83320324558	7069.82474822213
32	hsa-miR-15b-3p	-4.15115729022961	1.31911733354228	-3.14692043283392	0.00164999855677827	0.0148835684987108	25.8930271419891	7.08551618656874	12.1547371259193	5.68257731743509	429.644894361013	370.179664928369
33	hsa-miR-335-3p	1.84385418501481	0.594593623339786	3.1010325584355	0.00192847085029585	0.0164796599934372	670.864794133354	458.196713398112	567.72751325648	243.403728430136	133.338070663763	84.9592673606093
34	hsa-let-7a-3p	-3.56200137074656	1.17954197180983	-3.01981740020764	0.00252927122534645	0.0209780731043441	41.9780894574672	31.4911830514166	23.2965794913453	15.1535395131602	622.244329764226	509.755604163656
35	hsa-miR-194-5p	-2.73280907336264	0.909791898311385	-3.00377380633402	0.0026665349042429	0.0214846526570428	219.698412113847	288.537964708605	323.619875977601	292.179183738121	1907.47517755105	3337.68550345251
36	hsa-miR-18a-3p	-3.00666865174969	1.02795530323278	-2.92490212589412	0.00344564575857063	0.0269908917754699	31.3854874448353	22.0438281359916	30.8932901950448	21.7832130501678	255.564635438879	406.590779511487
37	hsa-miR-629-5p	-2.6043543982077	0.89944715976766	-2.89550572251564	0.00378548127746472	0.0288515059525689	656.741324783179	546.372025942079	439.089878673834	524.217757533387	4044.58814346747	5425.25607288462
38	hsa-miR-1180-3p	-2.66586697320077	0.924064028716418	-2.88493750471364	0.0039149136900719	0.0290527805421125	207.928854322034	192.883496189927	260.313953446771	197.469561780869	1577.83383618786	2427.40763887455
39	hsa-miR-92b-3p	-2.50019680598567	0.874926610473256	-2.85760745650802	0.00426848079494293	0.0308643995942027	165.558446271506	225.161958817629	265.378427249238	214.990841842961	1755.61793040621	1747.73349998968
40	hsa-let-7g-5p	-2.63304488770224	0.971185011835393	-2.71116713665729	0.00670468209219405	0.0436777299129329	6921.67693736536	4613.85195682068	6084.45882628309	3448.37733546353	38168.0227275021	67694.330529114
41	hsa-miR-152-3p	1.8569064064339	0.688181164019501	2.69828135892031	0.0069698505180212	0.0436777299129329	765.413575060921	1004.17509955205	485.683037656525	308.75336758064	85.1882118129595	224.535206595896
42	hsa-miR-320b	-2.00224795328965	0.741432548874683	-2.70051261753828	0.00692327108886057	0.0436777299129329	982.758075616405	897.105077177231	841.209098589664	1004.86908896644	4855.72807333869	5049.00788885907
43	hsa-miR-320c	-2.12925997722599	0.7884239362385	-2.70065364502313	0.00692033643700672	0.0436777299129329	347.594273451551	292.474362590032	276.013822234417	314.435944898075	1940.80969521699	1759.87053818405
44	hsa-miR-339-3p	-1.87556382048162	0.68551423952499	-2.73599542116185	0.00621918913751813	0.0436777299129329	77.2867628329069	68.4933231368312	71.4090806147758	107.968969031267	244.453129550232	455.138932288978
45	hsa-miR-484	-1.9735570575005	0.727987599592495	-2.7109762015249	0.00670854410155891	0.0436777299129329	571.608190089063	943.554572178071	1139.00015817469	1167.76963873291	4614.97877908468	4648.48562844476
46	hsa-miR-625-3p	-2.49603790779961	0.937374784056848	-2.66279608781138	0.00774943588231244	0.0475074112785241	149.081065362968	304.283556234313	282.597638177623	215.464389952747	2496.38498964934	1444.30754513036
47	hsa-miR-625-5p	-2.47068603547224	0.933521787296742	-2.64662921540028	0.00812984389264936	0.0487790633558961	147.511790990726	297.198040047745	280.571848656637	212.62310129403	2422.30828372502	1389.69087325568
48	hsa-miR-320d	-2.24598066565396	0.852837117996749	-2.63354000225694	0.00844998813115728	0.0496436802705491	86.3100904732971	73.6106403826864	50.138290644417	71.5057645777248	518.536941470188	412.659298608674
49	hsa-miR-106b-5p	-2.37859562183551	0.920470231840394	-2.58410922977892	0.00976308689365049	0.0530943292656161	38.0549035268628	50.7795326704093	63.8123699110762	44.9870704296944	474.090917915601	279.151878470573
50	hsa-miR-146b-5p	-2.40278005038749	0.931505802067596	-2.57945795405054	0.00989555041645117	0.0530943292656161	486.082736801887	525.902756958658	297.791059585022	328.168840081876	2885.28769575198	3720.00220657525
51	hsa-miR-199a-3p	2.3066094408104	0.895226293894034	2.57656578738005	0.00997872145772218	0.0530943292656161	27561.1657996821	35106.3708657193	17926.7179185902	12428.7436894501	2007.47873054887	1844.82980554466
52	hsa-miR-20b-5p	-3.0825025282016	1.18580786073335	-2.59949577859542	0.00933608267707344	0.0530943292656161	20.4005668391429	20.0756291952781	30.8932901950448	7.57676975658012	255.564635438879	345.905588539623
53	hsa-miR-98-5p	-2.77292097362649	1.07397584356559	-2.58192117656986	0.00982520226541365	0.0530943292656161	90.2332764039015	85.4198340269676	80.0186860789686	54.9315807352058	388.902706102641	1310.80012499226
54	hsa-miR-501-3p	-2.36649349172635	0.929135904918642	-2.54698314767372	0.0108658680420006	0.05674397755267	130.642091489127	99.1972266119624	150.921319313498	92.3418814083202	966.70101231228	910.277864577956
55	hsa-miR-328-3p	-2.06750413391622	0.817678178876068	-2.52850594198085	0.0114549147445093	0.058732471962757	318.170378972018	438.514723990977	546.963170666368	411.039759294471	2711.20743682984	2348.51689061113
56	hsa-let-7f-5p	-2.46383987931933	0.984636901606904	-2.50228269456325	0.0123395351110853	0.0593358436200511	7169.62228817956	5051.18576144723	4325.06062730628	3341.82901076162	23378.6083897131	64569.043194063
57	hsa-miR-199b-3p	2.30588531931404	0.917693128237951	2.51269759831539	0.0119811987004739	0.0593358436200511	13770.7749350145	17542.5571585798	8957.53481442226	6208.68926740762	1003.73936527444	922.414902772329
58	hsa-miR-20a-5p	-1.9758488543861	0.78851791993996	-2.50577546105299	0.0122183184045758	0.0593358436200511	205.182624170611	262.557738691186	319.568296935628	258.08371983351	1263.00783600953	1583.88348436564
59	hsa-miR-22-5p	-2.19149239868514	0.877630648493006	-2.49705545544494	0.0125229371000552	0.0593358436200511	94.1564623345059	81.8770759336833	77.992896557982	74.3470532364424	396.310376695073	697.879696176433
60	hsa-miR-330-3p	-1.01635247747069	0.407488695051392	-2.49418570334204	0.0126246475787343	0.0593358436200511	84.3484975079948	111.400060044386	120.5344764987	196.048917451511	244.453129550232	200.26113020715
61	hsa-miR-186-5p	-2.0440937586047	0.823456330013005	-2.48233413734571	0.0130524817214967	0.0603409810731486	818.768903717141	687.688709885311	775.877386537847	641.657688760379	4214.96456709339	4563.52636108415
62	hsa-miR-374a-5p	-2.03387181648069	0.834878921849252	-2.4361278782505	0.0148454352857542	0.0675227862997205	102.787471381836	105.495463222246	71.4090806147758	100.392199274687	325.937506066976	728.222291662365
63	hsa-miR-181a-3p	1.89815809464836	0.802344042806418	2.36576579793505	0.0179928225316276	0.080539300855857	190.274517634314	105.889103010388	131.169871483879	60.1406099428547	40.742188258372	6.06851909718638
64	hsa-let-7b-3p	-2.10168844589763	0.900798075370826	-2.33314047105667	0.0196407739598337	0.0865421602605173	38.8395407129837	38.9703390261281	58.2414487283632	33.148367685038	277.787647216172	279.151878470573
65	hsa-miR-760	-1.9815749914312	0.851928117584785	-2.32598848486063	0.0200191649931287	0.0868523773548043	28.2469387003518	22.0438281359916	18.2321056888789	26.0451460382442	181.487929514566	66.7537100690501
66	hsa-miR-320a	-0.766080971518098	0.336101810813021	-2.27931224073137	0.0226485109033383	0.0967709102233547	10183.0214014768	11134.4950474046	11308.9700009074	14033.1246854059	19978.4875877871	21488.626123137
67	hsa-let-7d-5p	-2.04578794671967	0.904208763645903	-2.26251727363352	0.0236654628344736	0.0996068734227099	627.709748896706	553.457542128647	768.280675834148	467.391984359036	2407.49294254016	5182.51530899717
68	hsa-miR-17-5p	-1.6022182889761	0.718677710584636	-2.22939749678992	0.0257874686451922	0.106942149381533	254.614766896226	255.472222504617	328.177902399821	267.554682029235	1000.03552997822	1286.52604860351
69	hsa-miR-29b-3p	-1.23403451135022	0.565883821391298	-2.18072060854504	0.02920408779105	0.119355837059074	66.3018422272146	57.8650488569781	43.5544747012108	74.8206013462287	170.376423625919	157.781496526846
70	hsa-miR-22-3p	-1.10732981499257	0.512495977397537	-2.16066050043086	0.0307215742382747	0.123764056217049	4140.92274975296	4979.54332000526	5533.950523955	5709.09601158312	13111.5769486033	12762.0956613829
71	hsa-let-7c-5p	-2.07002591373673	0.965566865247367	-2.14384522526715	0.0320452902674199	0.127278476836794	2622.25747601599	2193.75453931931	3004.7523070033	1797.58862474863	6429.85807423034	24619.9819772851
72	hsa-miR-425-5p	-1.52256127743796	0.721027780374468	-2.11165411219968	0.0347161276028316	0.135971499777757	373.09498200048	259.014980597902	384.393561607197	325.327551423159	1581.53767148407	1019.51120832731
73	hsa-miR-25-5p	-1.97431245729374	0.942266702944188	-2.09527987259323	0.0361461206100493	0.137746027189647	32.1701246309562	26.7675055937041	32.4126323357847	18.9419243914503	111.115058886469	236.672244790269
74	hsa-miR-335-5p	1.25767299350376	0.598687660749563	2.10071641017145	0.035665867922201	0.137746027189647	122.795719627918	99.5908664001051	120.5344764987	64.402542930931	51.8536941470188	18.2055572915591
75	hsa-miR-375	-2.05325686966448	0.98288515360882	-2.08900995413922	0.0367068271334792	0.138017670021882	180.074234214743	98.409947035677	36.4642113777578	90.4476889691751	537.056117951267	685.74265798206
76	hsa-miR-140-3p	-1.11239625272437	0.536781901771571	-2.07234306718067	0.038233458738757	0.141866254793809	1660.68460442485	2078.02444160536	2257.23597375926	2280.60769673062	5437.23021484455	5255.3375381634
77	hsa-miR-199a-5p	2.25745544607433	1.09306348635687	2.0652555631497	0.0388988257106503	0.142460634420823	12210.9162090062	12093.4015713203	9665.04180462682	6119.18867465802	503.721600285326	473.344489580537
78	hsa-miR-99a-5p	-2.22561752813343	1.08106225214775	-2.05873206997264	0.0395199122570343	0.142879682775432	3086.37037160649	2971.5867606893	2197.47518289016	1230.2779892247	6718.75722733516	30670.2955171799
79	hsa-miR-107	-1.53341316320934	0.748373709728531	-2.04899389606508	0.0404627117966753	0.143263417095098	525.314596107931	407.02354093956	575.830671340426	404.410085757464	1900.06750695862	2069.36501214055
80	hsa-miR-455-5p	1.77656062053955	0.867816000869924	2.04716278422923	0.0406421041404534	0.143263417095098	630.063660455069	536.137391450368	499.357116923184	348.531408802685	55.5575294432345	72.8222291662365
81	hsa-miR-6511b-3p	-1.4160219758865	0.69976577930922	-2.02356562403543	0.0430148650323802	0.149755456038657	26.67766432811	28.342064746275	40.5157904197309	34.0954639046105	96.2997177016064	133.5074201381
82	hsa-miR-1269a	3.61813154914362	1.79256058058717	2.01841521470837	0.0435480361348193	0.149762758414866	332.293848322194	555.425741069361	744.984096342803	129.278633971648	0	0
83	hsa-miR-432-5p	1.59619621957353	0.800460434608035	1.99409758504197	0.0461413911149982	0.156769545716018	1159.69376108666	1000.63234145876	786.00633414278	662.96735370076	125.930400071331	175.987053818405
84	hsa-miR-140-5p	-1.32015412437238	0.663747079425187	-1.98894151898288	0.0467076583118285	0.156804281475424	104.356745754077	98.0163072475343	108.37973937278	114.125094458488	229.637788365369	443.001894094605
85	hsa-miR-100-5p	2.05046033450235	1.06910042727605	1.91793051633764	0.0551198221835287	0.18074174250878	13217.9980373924	26797.8158573911	27947.2857841501	13912.8434655202	1429.68042433923	1055.92232291043
86	hsa-miR-199b-5p	2.72990009547199	1.41997428308882	1.92249967339812	0.0545429146522836	0.18074174250878	817.98426653102	773.895823488564	517.589222612063	279.393384773892	33.3345176659407	0
87	hsa-miR-505-3p	1.30767184913933	0.690127872331797	1.89482543969856	0.0581155317010393	0.188374482065438	133.78064023361	122.028334324239	165.60829334065	92.3418814083202	22.2230117772938	48.548152777491
88	hsa-miR-744-5p	-0.641793705170789	0.339925862556416	-1.88804023425629	0.0590205492675962	0.189134032880251	1332.70626062632	1318.29965048993	1530.48398310534	1907.92533432883	2574.16553086986	2045.09093575181
89	hsa-miR-941	-0.823725200667989	0.448711784443722	-1.83575566594307	0.0663938010269591	0.210371369546095	2334.29562870962	3552.59908798794	2002.99938887545	3703.14621852853	5352.04200303159	4915.50046872096
90	hsa-miR-450b-5p	1.70250269093171	0.932443140962979	1.82585148213269	0.0678726361093534	0.212667593142641	67.4787980063959	42.9067369075552	42.0351325604708	28.4128865871754	11.1115058886469	0
91	hsa-miR-450a-5p	1.2553030764075	0.695764368091736	1.80420719136625	0.071198832405397	0.22063813998156	529.237782038535	434.184686321407	311.971586231928	295.494020506625	74.0767059243126	157.781496526846
92	hsa-miR-30a-5p	1.74699223585522	0.975822683586062	1.79027631273663	0.0734095022854834	0.222940716350325	15195.6760650101	10466.0946871383	14555.2977082883	9649.01628500478	1103.74291827226	1219.77233853446
93	hsa-miR-340-5p	-1.34822520937783	0.7575031633377	-1.77982782730213	0.0751041420329108	0.222940716350325	135.349914605852	102.346344917104	124.586055540673	87.6064003104576	429.644894361013	412.659298608674
94	hsa-miR-382-5p	1.2669501208952	0.71071339699971	1.78264561529817	0.0746440094392237	0.222940716350325	737.558954953629	913.637948279225	404.651456817063	487.281004970059	140.745741256194	218.46668749871
95	hsa-miR-532-5p	-0.970586731221084	0.544937298126218	-1.78109799890459	0.0748964426019548	0.222940716350325	2002.39409898049	1926.47312317041	2082.51162757417	1970.9072329304	4540.90207316037	5279.61161455215
96	hsa-miR-27b-3p	1.28087624065724	0.722569880057939	1.77266763534972	0.0762837970519837	0.224083653840202	26364.5940908478	17325.6616353132	27131.9055019531	18907.3553794359	3929.76924928479	6299.12282287946
97	hsa-miR-132-5p	-1.37543266200776	0.818394773233513	-1.68064692858847	0.0928315147490059	0.264429163224441	41.1934522713463	20.8629087715635	25.8288163925785	30.3070790263205	151.857247144841	48.548152777491
98	hsa-miR-139-5p	-1.30860023581471	0.77692279957089	-1.68433753847548	0.092116454622031	0.264429163224441	258.14563423377	364.116804032005	358.058297834372	264.713393370518	625.948165060442	1547.47236978253
99	hsa-miR-30c-5p	1.18159810479776	0.699077183805879	1.69022553184323	0.0909848155580806	0.264429163224441	4185.64706936185	4839.01391563831	4115.89785926442	3641.58496425632	1229.67331834359	910.277864577956
100	hsa-miR-218-5p	3.04249352157858	1.84416510180691	1.64979454312282	0.0989849652547176	0.279137602018304	593.185712707387	454.260315516685	229.927110631973	151.535395131602	0	0
101	hsa-miR-150-5p	-1.3294186438599	0.808466307652791	-1.64437111512982	0.10009956783391	0.279485922070918	82.7792231357531	62.1950865265479	125.598950301166	81.9238229930225	437.052564953445	163.850015624032
102	hsa-miR-181b-5p	1.83668397822123	1.13110658606007	1.62379390311823	0.104419801717844	0.288690040043451	6054.65284670179	4788.2343829679	6719.54384111238	4224.04913929342	200.007105995644	485.48152777491
103	hsa-miR-144-5p	-1.62625433039129	1.01527141787719	-1.60179268494684	0.109201461194995	0.29897875783484	61.2017005174288	30.3102636869885	40.0093430394843	24.1509535990991	74.0767059243126	315.562993053692
104	hsa-miR-148a-5p	-1.01723386016334	0.642769310996011	-1.58258000617216	0.11351722357705	0.304874829035506	53.35532865622	34.6403013565583	28.8675006740583	41.1986855514044	111.115058886469	91.0277864577956
105	hsa-miR-224-5p	1.67286151753932	1.0541761624291	1.58688991191434	0.112537580120902	0.304874829035506	5885.9558516858	4304.84472312865	4709.45418891347	3905.82480951705	322.23367077076	436.933374997419
106	hsa-let-7e-5p	1.75989288245066	1.11699760737829	1.57555653729761	0.115128039203871	0.306284028825393	8285.37636684346	5889.24487040305	5921.88921722392	5098.69249806863	281.491482512388	546.166718746774
107	hsa-miR-511-5p	-1.00768163934173	0.642846560525384	-1.56753057606495	0.116990725066831	0.308330695970526	72.1866211231212	60.2268875858343	40.5157904197309	55.8786769547784	137.041905959978	163.850015624032
108	hsa-miR-615-3p	1.05226612372321	0.6753468928092	1.55811203831288	0.119206691470959	0.311261916618615	48.2551869464343	134.624807544806	140.792371708565	63.9289948211447	40.742188258372	48.548152777491
109	hsa-miR-421	-1.30455018402063	0.865379762805262	-1.50748866577574	0.131685446906572	0.340690789244527	21.9698412113847	24.4056668648479	23.8030268715919	19.4154725012366	125.930400071331	30.3425954859319
110	hsa-miR-125b-5p	1.44250989185975	0.971233452009679	1.48523497504633	0.137481590136422	0.349066798566535	6763.18022576895	17048.9328642488	17953.5596297433	11288.9133891946	1000.03552997822	3070.67066317631
111	hsa-miR-181a-5p	1.71328817442593	1.16054356840239	1.47628078865187	0.139868529288834	0.349066798566535	95091.749860362	81482.6488659643	119615.780950932	80840.8184659413	4466.82536723605	5012.59677427595
112	hsa-miR-30a-3p	1.30526129639352	0.884426381179726	1.47582808944759	0.139990047993722	0.349066798566535	1681.86980845011	1402.14492536433	2113.40491776921	1555.60554064786	240.749294254016	297.357435762132
113	hsa-miR-323a-3p	1.24012704072641	0.842670967508624	1.4716622365582	0.141112110058812	0.349066798566535	487.652011174128	371.989599794859	256.262374404798	228.250188916976	207.414776588075	30.3425954859319
114	hsa-miR-424-3p	1.0782981513441	0.726515572162053	1.48420514667727	0.137754504840302	0.349066798566535	3316.66138573297	4537.87947770914	4527.63957940493	3785.54358963134	981.516353497142	1086.26491839636
115	hsa-miR-146a-5p	-1.22042196319928	0.835044148200271	-1.4615059165789	0.143876653046708	0.352810575297144	745.405326814838	535.350111874083	366.161455918318	354.21398612012	2455.64280139096	1031.64824652168
116	hsa-miR-503-5p	1.42927266025157	0.984781792278532	1.45135975447373	0.146679710224043	0.35658343347569	741.089822291173	761.69299005614	1030.11397142166	730.211185290409	140.745741256194	60.6851909718638
117	hsa-miR-21-3p	2.06057164403148	1.43559636967849	1.43534191612156	0.151189688826415	0.364405916658539	78.4637186120882	38.5766992379854	58.2414487283632	36.9367525633281	0	0
118	hsa-miR-1287-5p	1.37811673583317	0.963911800135806	1.42971248576789	0.152799555239664	0.365165038793094	55.7092402145826	36.2148605091291	57.2285539678699	26.5186941480304	0	30.3425954859319
119	hsa-miR-125b-1-3p	1.53365527372642	1.0826050586567	1.41663412845067	0.15658992499451	0.371078645785308	103.179789974896	151.944958223085	184.346846409776	87.1328522006713	59.2613647394501	0
120	hsa-miR-409-5p	2.24551745165867	1.60829224913632	1.39621231953617	0.162650567956354	0.382228834697432	124.75731259322	141.710323731375	100.276581288834	72.9264089070836	0	0
121	hsa-miR-1301-3p	0.578914186228663	0.42411157179231	1.36500445810085	0.172251648837612	0.388530326276555	236.175793022386	255.86586229276	285.129875078856	214.043745623388	162.968753033488	133.5074201381
122	hsa-miR-191-5p	-0.512668403133262	0.373731602524974	-1.37175555845322	0.170139546357504	0.388530326276555	5186.84411885209	5355.86295746968	7709.1420221143	8416.84410334094	7741.01576909067	9885.61760931661
123	hsa-miR-214-3p	2.49861870241377	1.83091772141821	1.36468104119849	0.172353320944395	0.388530326276555	1248.75008171138	1147.85362222414	1284.35055630547	644.02542930931	3.70383529621563	0
124	hsa-miR-30e-3p	-0.408588543206365	0.299015598847577	-1.36644557936472	0.171799150968554	0.388530326276555	526.099233294052	520.39179992466	565.195276355247	705.113135471737	666.690353318814	770.70192534267
125	hsa-miR-504-5p	2.31672219795218	1.67811503218701	1.38055029215304	0.167417276087938	0.388530326276555	1094.17655604557	714.849855267158	1449.95884964612	619.874475710211	0	30.3425954859319
126	hsa-miR-99b-5p	1.37975728340915	1.0139822624928	1.3607311828287	0.173598656421439	0.388530326276555	16783.3894111257	17591.7621320976	21468.3044486549	17795.9379657675	1403.75357726572	2251.42058505615
127	hsa-miR-181d-5p	1.47649981796989	1.10207323128745	1.33974746509814	0.1803274604709	0.391742908965554	146.334835211545	129.507490298951	169.659872382623	102.286391713832	51.8536941470188	0
128	hsa-miR-193a-5p	-0.739221074965359	0.547862111419934	-1.3492830760818	0.177246059463545	0.391742908965554	284.82329856188	262.557738691186	135.727897906099	268.975326358594	440.75640024966	436.933374997419
129	hsa-miR-331-3p	1.52799598790078	1.14050486137552	1.33975403319011	0.180325324404544	0.391742908965554	140.057737722578	86.6007533913958	151.934214073991	95.1831700670377	29.6306823697251	0
130	hsa-miR-671-3p	-0.769795060694957	0.574929374774659	-1.3389384756983	0.180590702714617	0.391742908965554	40.8011336782859	89.3562319083947	88.6282915431614	93.2889776278927	133.338070663763	151.712977429659
131	hsa-miR-522-3p	2.00359921811796	1.50161673755439	1.33429467587124	0.182107301790737	0.392017245076244	5242.94567765974	4446.55504686003	4661.84813517029	3361.71803137264	200.007105995644	12.1370381943728
132	hsa-miR-205-5p	2.16318187880748	1.62692391521567	1.32961465411904	0.183645267379519	0.392333071219881	4088.74437687592	4587.08445122698	4840.62406039735	2959.67568616411	11.1115058886469	42.4796336803046
133	hsa-miR-106b-3p	-0.777986713533763	0.592429157195057	-1.31321476008584	0.189110591717599	0.397647722467152	1880.38301653869	1815.07306312603	2548.44321740108	1923.55242195178	3077.88713115519	5716.54498954957
134	hsa-miR-493-3p	1.42959396933667	1.09170543936069	1.30950521797697	0.190363271393849	0.397647722467152	1105.94611383738	1389.54845214376	884.257125910628	1064.06260268972	103.707388294038	78.8907482634229
135	hsa-miR-516b-5p	1.31862149661128	1.00089210761178	1.31744619283455	0.187689105853264	0.397647722467152	80472.3898085577	79273.5423749074	74993.2087247812	76140.8534763127	12967.1273720509	4994.39121698439
136	hsa-miR-516a-5p	1.73495566923971	1.33186026210743	1.30265593065631	0.192692253714342	0.399553055495915	12131.275534615	11824.1519562307	11900.5005410355	10134.8766456455	400.014211991288	230.603725693082
137	hsa-miR-433-3p	1.41343875303573	1.09057505991518	1.29604903411753	0.194958592129322	0.401301627594663	733.635769023025	1059.28466989203	956.679101285897	816.396941271508	33.3345176659407	175.987053818405
138	hsa-miR-125a-3p	1.26262065652393	0.980480023530358	1.28775765566104	0.197830336593025	0.404261992168355	168.304676422929	192.489856401784	191.437109733229	172.371511962198	37.0383529621563	12.1370381943728
139	hsa-miR-28-3p	0.666804323263858	0.52137592394639	1.27893194265031	0.200921022999746	0.40471234632806	1311.12873800799	1130.13983175771	809.809361014372	995.871674880499	555.575294432345	485.48152777491
140	hsa-miR-589-5p	-0.940437174302815	0.733911414882556	-1.28140420660075	0.20005172738165	0.40471234632806	55.7092402145826	49.5986133059812	49.1253958839238	57.2993212841371	48.1498588508032	200.26113020715
141	hsa-miR-143-3p	0.813517375850754	0.645102172234523	1.26106748801181	0.20728453306922	0.41456906613844	27676.1151474488	32907.4990091541	24278.5809616435	22318.7959623361	5477.97240310292	20487.3204721012
142	hsa-miR-99b-3p	1.31341896764712	1.04734266647765	1.25404894662061	0.209824215188292	0.41669315974013	1100.06133494148	1177.77024612298	1306.12779365608	1078.26904598331	48.1498588508032	309.494473956505
143	hsa-miR-299-5p	1.84394483070108	1.50527619659581	1.22498770316781	0.22057985369453	0.434989641551451	77.6790814259674	70.067882289402	39.5028956592377	47.3548109786257	0	0
144	hsa-miR-136-3p	1.82295515896918	1.52014374738693	1.19919919553843	0.230450500011416	0.442088714307614	213.81363321794	186.585259579644	113.444213175247	134.487663179297	0	6.06851909718638
145	hsa-miR-195-3p	0.549319559070879	0.45766550363547	1.2002642862688	0.230036715303071	0.442088714307614	115.73398495283	146.040361400945	123.066713399933	72.4528607972974	77.7805412205283	121.370381943728
146	hsa-miR-361-5p	0.848557012024108	0.70680021540728	1.20056133759827	0.229921405996541	0.442088714307614	213.42131462488	157.06227546894	165.60829334065	169.53022330348	81.4843765167439	36.4111145831183
147	hsa-miR-542-3p	1.79625650791927	1.49312742960967	1.20301621435542	0.228970046066664	0.442088714307614	70.6173467508794	63.7696456791187	53.6834223061435	49.2490034177708	0	0
148	hsa-miR-379-5p	1.82524415189779	1.54405692204277	1.18210936775764	0.237162307858245	0.448857522255201	736.381999174448	665.251241961176	325.139218118341	445.608771308868	37.0383529621563	0
149	hsa-miR-543	0.890795471044861	0.752729523203561	1.18342039681625	0.236642577600812	0.448857522255201	2347.24214228062	3556.14184608122	1532.50977262632	2494.651442354	844.474447537164	661.468581593315
150	hsa-miR-151a-5p	0.750598211077288	0.639382630758807	1.17394213569188	0.240418203668034	0.451387974853904	200.082482460825	165.328711019937	174.217898804843	134.014115069511	40.742188258372	145.644458332473
151	hsa-miR-222-3p	0.444240419933271	0.381405002577704	1.16474722914198	0.244121325281257	0.451387974853904	3149.14134649616	3601.41042171764	3363.31705221791	3167.08975825049	2022.29407173374	2233.21502776459
152	hsa-miR-30c-2-3p	1.9200855857047	1.65683731813857	1.15888600810965	0.246502652934402	0.451387974853904	342.886450334826	280.665168945751	352.993824031906	250.033401967144	3.70383529621563	0
153	hsa-miR-370-3p	1.64361562226171	1.41207005872381	1.16397597421417	0.244433748472524	0.451387974853904	2080.46549899952	3272.32755883033	2997.1555962996	2501.7546640008	140.745741256194	24.2740763887455
154	hsa-miR-495-3p	1.773480840601	1.52796655089822	1.16068040858516	0.245771891978416	0.451387974853904	1166.36317716869	975.833034805773	565.701723735493	687.591855409646	100.003552997822	0
155	hsa-miR-23b-3p	1.94043881275089	1.69225392253972	1.1466593676667	0.251522429755755	0.451779141344732	6053.86820951567	5721.55432065426	6752.96936820865	4771.94430231611	14.8153411848625	36.4111145831183
156	hsa-miR-27b-5p	1.18895946338573	1.03056018468243	1.15370211372187	0.248622317035323	0.451779141344732	72.9712583092421	51.9604520348375	43.0480273209641	31.7277233556792	0	42.4796336803046
157	hsa-miR-362-5p	1.15611415764051	1.00546095969946	1.14983495528865	0.250211855109555	0.451779141344732	65.5172050410937	77.5470382641135	107.366844612287	65.3496391505035	40.742188258372	0
158	hsa-miR-1323	1.55900057880947	1.37746393846141	1.13179048487529	0.257722529008791	0.45705800225904	37730.0637318088	34470.6426078688	47091.5032048533	38548.7103290405	1470.42261259761	461.207451386165
159	hsa-miR-517a-3p	1.70024150591928	1.50731822844473	1.12799107304209	0.259323689224987	0.45705800225904	30486.6855481338	20643.651409568	29408.8929235419	24155.2155320872	466.68324732317	157.781496526846
160	hsa-miR-517b-3p	1.70024150591928	1.50731822844473	1.12799107304209	0.259323689224987	0.45705800225904	30486.6855481338	20643.651409568	29408.8929235419	24155.2155320872	466.68324732317	157.781496526846
161	hsa-miR-126-3p	-0.776905591075722	0.696721258482268	-1.11508810965253	0.264812666303338	0.457345739810384	18356.194650705	13014.9123153624	17336.7067206029	11761.9879508711	18074.7162455323	53633.5717809332
162	hsa-miR-132-3p	1.74046157926839	1.56994100780502	1.10861591016199	0.267595911591182	0.457345739810384	93.371825148385	64.5569252554041	69.3832910937892	63.4554467113585	0	0
163	hsa-miR-133a-3p	2.12691618176309	1.91534297028651	1.11046231132429	0.26679986010343	0.457345739810384	327.193706612408	403.087143058133	260.313953446771	223.514707819113	0	0
164	hsa-miR-143-5p	1.95932674374112	1.76636471431477	1.10924246157239	0.267325599411497	0.457345739810384	588.477889590662	524.328197806087	577.350013481166	424.772654478273	0	6.06851909718638
165	hsa-miR-323b-3p	1.12316063538062	1.01157336299012	1.11031060768609	0.266865203636172	0.457345739810384	71.7943025300607	40.1512583905562	19.7514478296188	20.8361168305953	37.0383529621563	0
166	hsa-miR-23b-5p	1.77009793844183	1.62829747696838	1.08708510789899	0.276999198649697	0.468478409356673	113.772391987528	73.6106403826864	90.654081064148	77.1883418951599	0	0
167	hsa-miR-520a-3p	1.47984766648836	1.36252643181409	1.08610565779489	0.277432249512639	0.468478409356673	4011.45761404301	3620.69877133663	4537.26207962962	4125.55113245787	122.226564775116	109.233343749355
168	hsa-miR-381-3p	1.12938745740402	1.05233211924591	1.0732234023355	0.283170893038245	0.475322570457054	1512.388176248	1761.93169172676	1169.38700098948	1680.62224163143	214.822447180507	127.438901040914
169	hsa-miR-493-5p	2.07286335993951	1.94513215127368	1.06566711088611	0.286574150097308	0.475375943102593	5969.91203060073	5770.36565438396	4377.73115485193	3794.54100371728	33.3345176659407	0
170	hsa-miR-758-3p	1.71267533195231	1.60414164695301	1.06765841732584	0.285674622126695	0.475375943102593	98.0796482651103	83.4516350862541	67.3575015728027	71.5057645777248	0	0
171	hsa-miR-126-5p	-0.830008543474303	0.792699774103228	-1.04706544720955	0.295069394138002	0.481401316190697	230.683332719539	136.199366697377	306.907112429462	119.807671775923	466.68324732317	618.98894791301
172	hsa-miR-223-3p	-0.987993375549921	0.947405660055907	-1.04284090459373	0.297021983059622	0.481401316190697	249.514625186441	141.710323731375	71.4090806147758	84.2915635419538	629.652000356657	206.329649304337
173	hsa-miR-342-3p	1.28964785256645	1.22778650981728	1.05038444571148	0.293541394020131	0.481401316190697	298.554449318996	186.585259579644	238.030268715919	165.74183842519	125.930400071331	0
174	hsa-miR-512-3p	1.72931850520629	1.65832062872263	1.04281311783376	0.297034854670856	0.481401316190697	16242.7743898884	15325.1842319719	16618.5643354131	14274.6342213969	229.637788365369	24.2740763887455
175	hsa-miR-1-3p	0.671810819921486	0.64955143649749	1.03426885412497	0.301010493087196	0.48505690886051	147.119472397665	231.853835216055	115.470002696233	60.6141580526409	88.8920471091752	169.918534721219
176	hsa-miR-377-5p	1.74568238271584	1.69792208735472	1.02812867310981	0.303889304557018	0.486359211900257	119.657170883435	113.761898773243	120.028029118453	101.339295494259	0	0
177	hsa-miR-519b-3p	1.60798108359822	1.56845335834047	1.02520172184117	0.305268015979948	0.486359211900257	74.1482140884234	54.3222907636937	77.4864491777354	62.9818986015722	0	0
178	hsa-miR-517c-3p	1.76852972509874	1.73571198757096	1.01890736352735	0.308246947551855	0.488346287694512	1159.3014424936	867.582093066528	1081.26515682657	889.796898288378	18.5191764810782	0
179	hsa-miR-181a-2-3p	0.844117330288132	0.834827553013652	1.01112777991209	0.311955275937146	0.488729932301529	336.609352845859	366.478642760861	247.146321560359	357.528822888624	107.411223590253	54.6166718746774
180	hsa-miR-660-5p	1.11704546448704	1.10166116978443	1.01396463370458	0.310599628214909	0.488729932301529	145.550198025424	125.177452629381	127.118292441906	104.180584152977	74.0767059243126	0
181	hsa-miR-29a-3p	0.75321214615243	0.750356880098096	1.00380521073381	0.315472512304306	0.488876278279044	3027.52258264742	2474.41970826506	2203.04610407287	3011.29243013081	700.024870984754	849.592673606093
182	hsa-miR-431-3p	1.79172084198831	1.78508883358058	1.0037152259781	0.315515895910589	0.488876278279044	137.703826164215	147.221280765373	198.527373056682	135.908307508656	0	0
183	hsa-miR-1307-3p	-0.479083103261979	0.487235188510982	-0.983268685346976	0.3254752178817	0.498264081978057	1882.73692809706	1730.0468688872	2931.31743686753	2396.62698362825	2637.13073090553	4096.2503906008
184	hsa-miR-148b-3p	0.836284446261274	0.86546019168438	0.966288749380461	0.333899714153812	0.498264081978057	9823.26525164039	10636.147075616	10350.2651101005	12867.722787222	2448.23513079853	1929.78907290527
185	hsa-miR-378c	0.603434559811432	0.623411229559899	0.967955871179013	0.333066409086034	0.498264081978057	99.2566040442916	147.614920553516	134.208555765359	123.122508544427	81.4843765167439	36.4111145831183
186	hsa-miR-3909	0.727448472672146	0.755060093542748	0.96343122738609	0.335331161466193	0.498264081978057	91.8025507761432	155.094076528227	149.401977172758	135.43475939887	70.372870628097	24.2740763887455
187	hsa-miR-411-3p	1.47629784535263	1.53353456690972	0.962676601628601	0.335709842467485	0.498264081978057	52.1783728770387	67.3124037724031	27.854605913565	48.3019071981982	0	0
188	hsa-miR-500a-3p	1.01030336835451	1.0324344559472	0.978564171831717	0.327795369329686	0.498264081978057	346.41731767237	307.432674539455	370.213034960291	322.959810874227	166.672588329703	12.1370381943728
189	hsa-miR-664a-3p	1.01254200240699	1.0276140572746	0.985332961571603	0.324460547051453	0.498264081978057	122.795719627918	67.3124037724031	81.5380282197085	101.812843604045	7.40767059243126	18.2055572915591
190	hsa-miR-675-5p	1.75167482375141	1.80359369152283	0.97121365637092	0.331441894768979	0.498264081978057	182.035827180045	142.891243095803	183.333951649282	147.273462143526	0	0
191	hsa-miR-326	-0.50110227492373	0.523213235693763	-0.957740058428157	0.338193851695104	0.499322859570781	42.3704080505277	24.4056668648479	31.9061849555381	40.7251374416181	48.1498588508032	54.6166718746774
192	hsa-miR-409-3p	-0.543026108642476	0.570235539200043	-0.952283874492044	0.34095303365049	0.500573464094475	672.434068505596	1306.88409663379	641.162383392242	859.489819262057	1737.09875392513	1225.84085763165
193	hsa-miR-487a-5p	1.02162292046667	1.07645981958125	0.949058108703105	0.342591058759694	0.500573464094475	87.8793648455388	96.0481083068208	69.3832910937892	84.7651116517401	33.3345176659407	0
194	hsa-miR-452-5p	1.24883912273947	1.33921145726936	0.932518248675863	0.351068760277958	0.510316445352495	174.581773911896	210.597286656349	202.578952098655	208.361168305953	33.3345176659407	0
195	hsa-miR-145-5p	1.88345882794829	2.02761802731996	0.9289021909308	0.352939777458076	0.51040521663168	4422.99981816341	4017.09403799633	4745.41195291099	3559.6611412633	11.1115058886469	0
196	hsa-miR-125b-2-3p	1.03892498506247	1.14011548138623	0.911245397526988	0.362166089117125	0.516316085812935	83.9561789149344	74.0042801708291	76.9800017974888	37.8838487829006	0	78.8907482634229
197	hsa-miR-26a-5p	0.452537698975186	0.499774850280368	0.905483136499	0.365209489757417	0.516316085812935	75287.899601264	86040.2103330805	84124.4549906281	82643.1425717878	32512.2662301808	64204.9320482319
198	hsa-miR-27a-5p	1.0899204322015	1.22430764375179	0.89023411539074	0.373340189787504	0.516316085812935	215.382907590182	322.390986488878	278.54605913565	290.284991298976	3.70383529621563	84.9592673606093
199	hsa-miR-515-5p	1.79897284707471	2.05275478576193	0.876370065997422	0.380828885989682	0.516316085812935	461.366665439079	414.109057126129	634.072120068789	430.928779905494	0	0
200	hsa-miR-520b	1.49160086796777	1.69461196379551	0.880202016647489	0.378749881218232	0.516316085812935	116.518622138951	68.4933231368312	96.7314496271076	96.1302662866102	0	0
201	hsa-miR-520c-3p	1.48890496157608	1.69624065286807	0.877767526122304	0.380069890781905	0.516316085812935	117.303259325072	68.4933231368312	96.7314496271076	96.6038143963965	0	0
202	hsa-miR-520d-5p	1.10356542746702	1.2492333132891	0.883394171230868	0.377023338948467	0.516316085812935	103.964427161017	88.5689523321093	139.273029567825	125.963797203144	22.2230117772938	0
203	hsa-miR-520g-3p	1.54330751902494	1.75992776797198	0.876915261586754	0.380532666092533	0.516316085812935	4702.72297501551	4463.08791796202	5549.65039274264	5010.61254964839	22.2230117772938	12.1370381943728
204	hsa-miR-532-3p	1.218061158287	1.34421638355323	0.906149614891048	0.364856667394225	0.516316085812935	32.9547618170771	61.4078069502624	79.512238698722	63.4554467113585	0	6.06851909718638
205	hsa-miR-654-3p	1.2474679809031	1.37425763079179	0.90773953365961	0.364015851600782	0.516316085812935	357.402238278062	485.357858779959	266.897769389978	344.269475814609	118.5227294789	0
206	hsa-miR-654-5p	1.11160988208141	1.25491826751205	0.885802614289166	0.375723900847005	0.516316085812935	264.422731722737	244.056668648479	141.298819088812	185.157310926427	111.115058886469	0
207	hsa-miR-769-5p	0.806917942485612	0.896585888429783	0.899989563630977	0.368125804647321	0.516316085812935	111.810799022226	116.911017078384	131.676318864126	104.654132262763	88.8920471091752	6.06851909718638
208	hsa-miR-934	1.60953681486265	1.81512091583217	0.886738068424903	0.375219937672678	0.516316085812935	147.119472397665	171.233307842078	166.621188101143	155.323780009892	0	0
209	hsa-miR-145-3p	0.669394926673398	0.778749354317187	0.859576862519942	0.390022333762337	0.517111538289838	358.579194057243	316.486389666737	267.404216770224	183.736666597068	55.5575294432345	358.042626733996
210	hsa-miR-361-3p	0.494970903314837	0.576114001879655	0.859154441134782	0.390255314864224	0.517111538289838	1183.62519526335	1041.17723963746	1188.12555405861	1235.01347032256	774.101576909067	400.522260414301
211	hsa-miR-455-3p	1.81221717146478	2.11448020145033	0.85705090557092	0.391416751863163	0.517111538289838	689.696086600256	746.734678106717	814.873834816838	638.342851991875	0	0
212	hsa-miR-515-3p	1.57522400164563	1.81457386671175	0.868095827093637	0.385341875290599	0.517111538289838	142.01933068788	91.3244308491083	203.591846859148	143.01152915545	0	0
213	hsa-miR-520a-5p	1.3750354689495	1.60777622479613	0.855240578721618	0.392417975865338	0.517111538289838	534.337923748321	623.131784629907	730.803569695897	682.856374311783	40.742188258372	0
214	hsa-miR-526b-5p	1.33794533764763	1.55540122139525	0.860193060956608	0.389682629093652	0.517111538289838	7335.18073445107	9023.40486359529	11025.3594679693	10597.0596007969	151.857247144841	78.8907482634229
215	hsa-miR-134-5p	0.560254386875625	0.678264993796375	0.826011060573505	0.408797817563986	0.533708261819649	174.581773911896	235.396593309339	141.805266469058	210.728908854885	92.5958824053908	60.6851909718638
216	hsa-miR-520g-5p	1.47293905102078	1.78006700464663	0.827462700660069	0.407974854783818	0.533708261819649	101.218197009594	124.390173053096	155.479345735717	133.540566959725	0	0
217	hsa-miR-487b-3p	1.2556274238776	1.53408729968632	0.81848498721966	0.41308031098666	0.536814044692341	438.612187041573	467.250428525394	245.120532039372	411.513307404258	0	66.7537100690501
218	hsa-miR-519a-3p	1.68630618703521	2.10015430630657	0.802943946533542	0.42200713372915	0.545899136291836	649.679590108091	547.94658509465	661.420278602107	574.887405280516	0	0
219	hsa-miR-324-3p	0.930626737901997	1.16474274544702	0.798997668403447	0.424291763960127	0.546268437758523	71.7943025300607	56.2904897044072	69.3832910937892	81.9238229930225	14.8153411848625	0
220	hsa-miR-889-3p	0.459016748947907	0.57682229119982	0.795768048410765	0.426166866336436	0.546268437758523	60.8093819243684	87.3880329676812	43.0480273209641	54.9315807352058	33.3345176659407	48.548152777491
221	hsa-miR-127-5p	1.34241418052818	1.70090391533645	0.789235751898802	0.429974229715224	0.548654899455625	67.0864794133354	109.03822131553	85.083159881435	98.9715549453278	0	0
222	hsa-miR-193b-5p	-0.544018759827206	0.699716602062608	-0.777484424727897	0.436873020138711	0.55494680936539	68.6557537855772	70.8551618656874	35.4513166172646	104.180584152977	114.818894182685	30.3425954859319
223	hsa-miR-483-5p	0.575536733625341	0.756042698363688	0.761248980872352	0.446508367453399	0.564642868259455	816.022673565718	790.8223343787	640.655936011995	980.718135367339	196.303270699428	321.631512150878
224	hsa-miR-518e-3p	1.30634877538784	1.75303407815191	0.745193029427596	0.456155036179865	0.574266608047865	3189.55016158139	2018.97847338395	2807.23782870711	3211.6032805704	7.40767059243126	18.2055572915591
225	hsa-miR-518d-5p	1.02909878938763	1.41376685654975	0.727912657323933	0.466667054521486	0.582301368916191	1342.12190685977	1184.46212252141	1564.41595758186	1715.66480175561	277.787647216172	6.06851909718638
226	hsa-miR-520c-5p	1.02912250220833	1.41370765495953	0.727959913492714	0.466638125472916	0.582301368916191	1341.72958826671	1184.46212252141	1563.90951020161	1715.19125364582	277.787647216172	6.06851909718638
227	hsa-miR-526a	1.03098450929952	1.42729335903819	0.722335392910587	0.470088297792459	0.583986343513099	2684.24381371954	2368.92424504282	3128.83191516372	3431.32960351122	555.575294432345	12.1370381943728
228	hsa-miR-1283	1.42844822048888	2.02254713524955	0.7062620176279	0.480025209200128	0.592842021569589	141.234693501759	1662.7344651148	1876.89399119404	1357.18888264741	7.40767059243126	0
229	hsa-miR-9-5p	1.03507107306822	1.4702331282002	0.704018330980826	0.481421357941262	0.592842021569589	388.395407129837	185.010700427073	191.437109733229	296.914664835983	0	72.8222291662365
230	hsa-miR-518f-5p	0.992218572074194	1.41856643361325	0.699451607315212	0.484269845716976	0.593756941270379	1337.8064023361	1144.70450391899	1597.33503729789	1758.28413163637	281.491482512388	6.06851909718638
231	hsa-miR-874-3p	1.37513989906548	2.00816779456012	0.684773405285436	0.493486919848936	0.602438577477922	160.850623154781	294.442561530746	374.264614002265	316.803685447006	0	0
232	hsa-miR-125a-5p	0.531908442591561	0.800677929801434	0.664322598130653	0.506483860539361	0.612500272531173	11982.194469252	28512.1171347526	27256.998004874	28700.3302898157	4407.5640024966	13745.1957551271
233	hsa-miR-331-5p	0.469866121328468	0.710225646008634	0.661573014110443	0.508244906993952	0.612500272531173	38.4472221199232	38.9703390261281	54.6963170666368	35.9896563437556	48.1498588508032	6.06851909718638
234	hsa-miR-502-3p	0.443106277578216	0.6687800285847	0.662559075688812	0.507612987687674	0.612500272531173	173.012499539655	165.328711019937	191.943557113475	183.263118487282	155.561082441057	42.4796336803046
235	hsa-miR-512-5p	1.36114653789083	2.06936618904392	0.657760112781053	0.510692288600056	0.612830746320067	389.964681502079	251.142184835048	502.395801204664	442.293934540364	0	0
236	hsa-miR-136-5p	0.594085016507162	0.909663683579838	0.653082042551412	0.513703388458488	0.613528699641882	40.4088150852254	50.7795326704093	29.8803954345516	40.7251374416181	33.3345176659407	0
237	hsa-miR-221-5p	1.27788699756037	1.96566613629425	0.650103786174742	0.515625183741582	0.613528699641882	288.746484492485	228.704716910913	154.972898355471	274.184355566243	0	0
238	hsa-miR-330-5p	0.557305685475539	0.871342960402735	0.639593949571764	0.522436617025484	0.619021537820111	95.3334181136872	80.3025167811124	100.276581288834	116.019286897633	11.1115058886469	54.6166718746774
239	hsa-miR-185-3p	-0.460219032220678	0.725778094506401	-0.634104329827798	0.526012737252657	0.620651012155855	52.9630100631596	49.5986133059812	70.3961858542825	39.7780412220456	151.857247144841	48.548152777491
240	hsa-miR-1296-5p	1.18649070089153	1.91372034578473	0.619991684524315	0.535263261594522	0.624769936579034	127.503542744643	177.137904664219	213.720794464081	224.461804038686	0	0
241	hsa-miR-378d	0.478213129122263	0.773000571189627	0.618645246776864	0.536150087418888	0.624769936579034	44.7243196088903	66.1314844079749	63.3059225308296	73.8735051266561	29.6306823697251	12.1370381943728
242	hsa-miR-93-5p	-0.300158937420602	0.482811249707996	-0.621690024004491	0.534145712602061	0.624769936579034	1183.23287667029	1138.40626730871	2058.70860070258	1513.45975887688	1640.79903622353	2245.35206595896
243	hsa-miR-197-3p	0.431981946313365	0.714795825424297	0.60434312981185	0.545615537219273	0.633183462945823	597.893535824112	705.00886056359	766.761333693408	800.296305538775	566.686800320992	157.781496526846
244	hsa-miR-200c-3p	1.00012692076713	1.6708619154629	0.598569463766881	0.549460024181537	0.635031667291776	15505.6077535278	23979.3549742893	27685.9589359429	33282.3818001075	144.44957655241	151.712977429659
245	hsa-miR-524-3p	1.06797910493427	1.81273380004588	0.58915385419924	0.55575806954508	0.637088518746799	94.9410995206268	73.6106403826864	144.843950750538	145.852817814167	0	0
246	hsa-miR-767-5p	0.972501157612425	1.64197360222325	0.592275756623401	0.553665947340619	0.637088518746799	28.2469387003518	66.1314844079749	55.2027644468834	71.9793126875111	0	0
247	hsa-miR-26b-5p	0.289312234016245	0.509842192252305	0.56745447593924	0.570405447559966	0.648606194402865	10472.9448417485	10699.5230815069	11591.567639085	13669.9132851999	5374.26501480888	7755.56740620419
248	hsa-miR-517-5p	1.22417862584759	2.15514973049968	0.568024860882293	0.570018086997901	0.648606194402865	442.535372972178	572.74589174764	739.919622540336	748.679561572073	0	0
249	hsa-miR-184	-0.616933862756358	1.11377671745157	-0.553911617193761	0.579639334193172	0.656459004989858	64.7325678549728	257.046781657188	106.86039723204	263.766297150945	18.5191764810782	376.248184025555
250	hsa-miR-224-3p	0.920395156864854	1.69666792190566	0.542472186207826	0.587493263055254	0.660052191958492	81.6022673565718	46.8431347889822	60.2672382493498	95.656718176824	0	0
251	hsa-miR-378a-3p	0.206669334844855	0.380331366958066	0.543392822153534	0.586859366710507	0.660052191958492	3222.89724199152	4660.30145182152	3719.85600791155	4013.32023043853	3040.84877819303	2991.77991491288
252	hsa-miR-24-3p	0.354830226898884	0.682448052921338	0.519937342307552	0.603107247278733	0.672238117520169	11229.7274077621	13177.4855478653	16473.2139372824	20184.9881796392	6411.33889774926	5358.50236281557
253	hsa-miR-519d-3p	0.932043744428971	1.79086004820439	0.520444769184218	0.602753613488279	0.672238117520169	2710.13684086153	3469.93473247797	4927.22656241953	5773.97210262383	7.40767059243126	36.4111145831183
254	hsa-miR-15b-5p	-0.261418109818658	0.526528005681337	-0.496494216827799	0.619545766581823	0.687842150299505	435.86595689015	303.889916446171	693.326463557646	453.185541065448	655.578847430167	612.920428815824
255	hsa-miR-523-3p	1.06301466797693	2.23707871947051	0.475179822115751	0.634658807891018	0.701857975785362	510.406489571634	781.374979463275	1214.46081783143	1197.12962153966	0	0
256	hsa-miR-148b-5p	-0.244229027995002	0.548277536484151	-0.445447810174988	0.655996167807103	0.719809024597678	36.8779477476815	34.2466615684156	31.9061849555381	42.1457817709769	22.2230117772938	60.6851909718638
257	hsa-miR-210-3p	-0.32803182855524	0.733724814058577	-0.447077463198691	0.654819130515302	0.719809024597678	83.1715417288135	111.006420256244	84.0702651209417	166.688934644763	144.44957655241	30.3425954859319
258	hsa-miR-584-5p	-0.19903007346794	0.461861289266178	-0.430930407231501	0.666518973128636	0.728520738070835	1974.5394788732	1288.38302659108	1844.48135885825	1644.63258528767	2640.83456620175	1577.81496526846
259	hsa-miR-425-3p	0.212090445073304	0.507815164153735	0.417652839152113	0.676200958050115	0.736249691776574	191.451473413495	178.712463816789	255.755927024552	232.512121905052	114.818894182685	188.124092012778
260	hsa-miR-664a-5p	-0.244414803595717	0.595770167546625	-0.410250155025745	0.681622452404258	0.739298198376926	33.3470804101375	25.1929464411333	25.8288163925785	21.3096649403816	48.1498588508032	36.4111145831183
261	hsa-miR-382-3p	0.420062265205797	1.10695410745717	0.379475772641323	0.704334591931494	0.761005191282304	68.6557537855772	71.2488016538301	36.4642113777578	37.4103006731143	92.5958824053908	0
262	hsa-miR-548o-3p	-0.391744428575028	1.14598627352326	-0.341840419580799	0.732470989519615	0.788384805513479	40.016496492165	48.0240541534104	34.4384218567713	40.7251374416181	118.5227294789	0
263	hsa-miR-652-3p	0.214013798733078	0.668095780689413	0.320334007366781	0.748715146112844	0.802804833474608	509.621852385513	421.194573312698	618.372251281143	746.785369132928	192.599435403213	388.385222219928
264	hsa-miR-3614-5p	0.381516112643262	1.22141972072911	0.312354636304317	0.754771021802176	0.806232682379597	78.4637186120882	66.9187639842604	111.41842365426	146.79991403374	44.4460235545876	0
265	hsa-miR-130b-5p	-0.198453433776557	0.672021735099291	-0.295308058372897	0.767758561191772	0.817010997192753	57.2785145868244	82.270715721826	166.114740720897	82.870919212595	166.672588329703	103.164824652168
266	hsa-miR-196b-5p	0.280690640604456	0.991740694669572	0.283028257399457	0.777155175957705	0.823901351955161	183.997420145347	133.443888180378	213.720794464081	59.1935137232822	33.3345176659407	351.97410763681
267	hsa-miR-423-3p	0.209408126285868	0.811622898443714	0.258011604511661	0.7963979512657	0.841139409201975	78.4637186120882	247.599426741763	225.369084209753	285.075962091327	81.4843765167439	103.164824652168
268	hsa-miR-345-5p	-0.15849831773763	0.627185590855541	-0.25271358278723	0.800489550965778	0.842306169299812	65.1248864480332	43.6940164838406	58.2414487283632	51.1431958569158	33.3345176659407	109.233343749355
269	hsa-miR-24-2-5p	0.171442559595642	0.69913888119462	0.245219604011577	0.806286397903396	0.84525191155672	227.152465381995	305.070835810599	318.555402175134	457.921022163311	159.264917737272	127.438901040914
270	hsa-miR-28-5p	-0.0975413584991288	0.421846500658205	-0.231224766228796	0.817140190607892	0.850308242625187	94.1564623345059	97.6226674593916	71.4090806147758	100.865747384473	92.5958824053908	84.9592673606093
271	hsa-miR-324-5p	0.210937458880296	0.910725223325447	0.231614820230928	0.816837195615822	0.850308242625187	71.0096653439399	45.2685756364114	92.1734232048879	114.598642568274	11.1115058886469	48.548152777491
272	hsa-miR-1247-5p	0.438997018143496	2.1328357957186	0.205827855583035	0.83692538144043	0.867694696934563	188.705243262072	357.424927633579	285.636322459103	610.877061624272	0	0
273	hsa-miR-130a-3p	0.0788322130806737	0.414089610621207	0.190374766858824	0.849015469206411	0.876108177188227	72.1866211231212	76.3661188996853	75.4606596567489	66.296735370076	85.1882118129595	60.6851909718638
274	hsa-miR-21-5p	0.110591506221291	0.589762873470256	0.187518596364932	0.851254044502036	0.876108177188227	18635.133170371	11690.3144282621	8478.43559270894	6522.17811608612	12448.5904305807	16979.7164339275
275	hsa-miR-30d-5p	-0.11769491340706	0.64390106668841	-0.182784156597793	0.854967380381692	0.876730186427771	45524.2572201405	61939.6143040432	89198.0448459389	124340.474282797	46820.1819794618	42206.5503209312
276	hsa-miR-485-5p	0.122376222156803	0.769176953055988	0.159100219618638	0.87358991519352	0.892581000306423	117.303259325072	128.720210722666	95.2121074863677	110.810257689984	174.080258922135	24.2740763887455
277	hsa-let-7a-5p	0.0786037016683377	0.55908975329249	0.140592277367702	0.888192049406039	0.904224396868242	112017.943239362	105187.24326813	149327.529407862	89380.7850778267	73443.3500886598	184282.719424259
278	hsa-miR-155-5p	-0.0924006787181208	0.72652207029746	-0.127182204774989	0.898796189531327	0.911728508805159	174.974092504957	138.561205426233	118.508686977713	101.339295494259	70.372870628097	297.357435762132
279	hsa-miR-485-3p	-0.0220240870255354	0.463048902256996	-0.0475631988720532	0.962064361862667	0.972409139947212	278.546201072913	404.268062422561	250.185005841839	388.782998134517	255.564635438879	297.357435762132
280	hsa-miR-514a-3p	0.0450912799184672	1.16843896568929	0.0385910443271351	0.969216442567138	0.976139417156903	49.4321427256156	64.9505650435468	27.3481585333184	98.0244587257553	33.3345176659407	0
281	hsa-miR-27a-3p	-0.0176863239846335	0.633981398985598	-0.0278972285510782	0.977744118880475	0.977774949571425	11515.3353435101	12731.8853076877	15902.9541871246	24602.2449477254	8311.40640470788	7719.15629162107
282	hsa-miR-365a-5p	-0.0178974599253601	0.642439938702805	-0.0278585729920498	0.977774949571425	0.977774949571425	82.7792231357531	91.718070637251	65.3317120518161	125.963797203144	37.0383529621563	72.8222291662365
283	hsa-miR-105-5p	1.21800957336926	1.7275043429029	0.705068892227802	NA	NA	95.7257367067477	90.5371512728228	85.083159881435	112.704450129129	0	0
284	hsa-miR-1185-1-3p	1.45376217456484	1.490969381638	0.975044955629951	NA	NA	35.7009919685001	62.5887263146906	30.3868428147982	42.1457817709769	0	0
285	hsa-miR-1247-3p	1.03345955637263	1.66373942746032	0.621166715962367	NA	NA	69.4403909716981	65.7378446198322	53.6834223061435	88.0799484202439	0	0
286	hsa-miR-127-3p	1.56511331182282	1.30968035457573	1.19503457950993	NA	NA	1337.02176514998	1790.66739626118	1401.84634852269	1423.95916612728	51.8536941470188	48.548152777491
287	hsa-miR-135b-5p	0.375628199475618	1.80198403627935	0.208452567788112	NA	NA	51.3937356909178	62.9823661028333	79.0057913184753	145.379269704381	0	0
288	hsa-miR-141-3p	0.880470428623157	1.19962445720029	0.733955050131284	NA	NA	146.334835211545	138.167565638091	146.869740271525	202.678590988518	18.5191764810782	6.06851909718638
289	hsa-miR-146b-3p	1.28259908228497	1.49077373417155	0.860357982492715	NA	NA	45.5089567950112	46.0558552126968	30.8932901950448	45.4606185394807	0	0
290	hsa-miR-149-5p	0.758686674574576	1.48723588518254	0.510132038994915	NA	NA	3499.8741686922	4588.65901037955	3880.39982744973	6855.55598537565	122.226564775116	91.0277864577956
291	hsa-miR-154-5p	1.52131322289941	1.64788134799871	0.92319342332929	NA	NA	99.6489226373521	87.3880329676812	56.2156592073767	80.5031786636637	0	0
292	hsa-miR-193b-3p	0.482880575751373	2.30590884369818	0.20941008881207	NA	NA	1297.00526865782	720.754452089298	567.72751325648	1847.78472438598	0	0
293	hsa-miR-196a-5p	2.71070758975424	1.31783072579177	2.05694672062348	0.0396913511643232	NA	31.3854874448353	70.4615220775447	22.7901321110987	14.2064432935877	0	0
294	hsa-miR-221-3p	1.27069961557937	1.07357415115475	1.18361606807744	NA	NA	12163.4456592459	13048.3716973545	13094.1970162768	13604.5636460494	1207.4503065663	1055.92232291043
295	hsa-miR-23a-3p	1.32898521653189	1.64584489094049	0.8074790181306	NA	NA	7281.43308720179	9064.34340156214	10221.6274755179	10403.3784238943	137.041905959978	30.3425954859319
296	hsa-miR-26b-3p	0.961439511415006	1.07559935463401	0.89386397200113	0.371394676324931	NA	25.1083899558682	22.0438281359916	21.2707899703587	23.6774054893129	0	6.06851909718638
297	hsa-miR-29c-5p	1.32181702935383	1.69654249382266	0.779124032652731	NA	NA	95.7257367067477	53.928650975551	97.2378970073542	94.7096219572515	0	0
298	hsa-miR-30b-3p	1.02926250726498	1.41263541997048	0.728611567226943	NA	NA	169.08931360905	167.690549748794	187.385530691256	229.197285136549	22.2230117772938	0
299	hsa-miR-30b-5p	0.801596169600444	1.26613578220048	0.633104427557769	NA	NA	2526.13942071618	2133.92129152162	2747.98348521825	3893.03901055282	125.930400071331	224.535206595896
300	hsa-miR-30d-3p	0.535406370164639	1.16436763248769	0.459825879065992	0.645641206130761	NA	25.8930271419891	17.7137904664219	19.7514478296188	32.2012714654655	0	6.06851909718638
301	hsa-miR-31-5p	1.78402428144191	1.72203812463249	1.03599580980395	NA	NA	67.4787980063959	67.3124037724031	185.359741170269	89.0270446398164	0	0
302	hsa-miR-329-3p	2.02579081825986	1.985187861597	1.02045295432655	NA	NA	459.797391066837	490.475176025814	207.643425901121	281.287577213037	0	0
303	hsa-miR-337-3p	1.98359294603115	1.38482025629066	1.43238296596291	0.15203425077672	NA	60.0247447382475	41.3321777549843	23.8030268715919	26.5186941480304	0	0
304	hsa-miR-339-5p	1.00028731584388	1.96519227181625	0.509002264149658	NA	NA	173.404818132715	173.201506782792	229.927110631973	285.075962091327	0	0
305	hsa-miR-34a-5p	1.54905827300409	1.82569058162053	0.848477988876466	NA	NA	163.204534713144	123.60289347681	187.891978071502	158.638616778396	0	0
306	hsa-miR-34c-5p	0.653640556756547	1.93767126016972	0.337333050343789	NA	NA	192.236110599616	96.0481083068208	81.0315808394619	231.56502568548	0	0
307	hsa-miR-365a-3p	1.25407835707482	2.11792361951579	0.592126338041188	NA	NA	692.049998158618	279.09060979318	260.820400827018	513.799699118089	0	0
308	hsa-miR-365b-3p	1.25407835707482	2.11792361951579	0.592126338041188	NA	NA	692.049998158618	279.09060979318	260.820400827018	513.799699118089	0	0
309	hsa-miR-369-3p	1.90074661035473	1.50924451040105	1.25940269933442	NA	NA	82.3869045426926	74.3979199589718	48.6189485036771	50.1960996373433	0	0
310	hsa-miR-369-5p	0.980363620345674	0.922420474800265	1.06281641304412	0.287865214826552	NA	39.2318593060441	34.6403013565583	14.6869740271525	21.3096649403816	18.5191764810782	0
311	hsa-miR-372-3p	0.900672933665207	2.3405270197849	0.38481629395929	NA	NA	1100.45365353454	94.8671889423926	1095.95213085372	1225.06896001705	0	0
312	hsa-miR-376c-3p	1.26718721324088	1.41296008539519	0.896831571067667	0.369808798654508	NA	34.1317175962584	33.4593819921302	18.7385530691256	30.7806271361067	0	0
313	hsa-miR-378a-5p	1.32769627738298	1.63240798784677	0.813336057693691	NA	NA	41.1934522713463	77.5470382641135	77.4864491777354	73.8735051266561	0	0
314	hsa-miR-379-3p	1.60170688512074	1.39514718464965	1.14805584869023	0.250945509109298	NA	37.2702663407419	43.3003766956979	19.7514478296188	27.9393384773892	0	0
315	hsa-miR-410-3p	1.6502860851146	1.49601557320584	1.10312092646079	NA	NA	159.281348782539	163.754151867367	110.911976274013	127.384441532503	0	6.06851909718638
316	hsa-miR-411-5p	1.90648017419049	1.99537588995169	0.955449138075256	NA	NA	451.166382019507	460.558552126968	187.891978071502	290.284991298976	0	0
317	hsa-miR-424-5p	1.06075409601725	2.1131949554586	0.501966982874538	NA	NA	446.458558902782	425.91825077041	364.135666397332	590.040944793677	0	0
318	hsa-miR-431-5p	1.67787524255703	2.0307239687571	0.826244860636557	NA	NA	461.366665439079	445.600240177545	331.2165866813	384.047517036655	0	0
319	hsa-miR-450a-2-3p	1.80854803396064	1.2975100933683	1.393860474153	0.163359742131558	NA	31.7778060378957	29.9166238988458	16.2063161678924	17.0477319523053	0	0
320	hsa-miR-454-3p	0.591240491186603	0.994867653817571	0.594290596259569	0.552317767143123	NA	24.3237527697474	26.7675055937041	18.7385530691256	13.7328951838015	0	36.4111145831183
321	hsa-miR-483-3p	0.832913220894026	1.69052454547595	0.49269513602923	NA	NA	3452.40361893188	4631.95938707525	3878.37403792874	6606.94322773786	92.5958824053908	12.1370381943728
322	hsa-miR-487a-3p	1.60229373925323	1.35396198838841	1.18341116884707	0.236646233021514	NA	30.208531665654	39.7576186024135	20.7643425901121	24.6245017088854	0	0
323	hsa-miR-494-3p	1.91816249490511	1.92128892045548	0.998372745755682	NA	NA	345.240361893188	316.486389666737	209.669215422108	227.303092697404	0	0
324	hsa-miR-497-5p	1.45667131440572	1.36269258720057	1.06896546446929	0.285085231457694	NA	21.5775226183243	23.2247475004198	38.4900008987444	25.0980498186716	0	0
325	hsa-miR-498	1.30120480939658	2.34663956673174	0.554497089303244	NA	NA	1296.2206314717	1378.13289828762	2996.64914891935	2299.07607301228	0	0
326	hsa-miR-503-3p	1.04212562515945	1.18550509462389	0.879056218219015	0.379370794812931	NA	32.1701246309562	29.9166238988458	41.0222377999776	38.3573968926868	0	6.06851909718638
327	hsa-miR-509-3p	0.582097511714881	1.67305462690934	0.347924988432804	NA	NA	35.3086733754397	61.4078069502624	34.9448692370179	83.8180154321675	0	0
328	hsa-miR-518a-3p	1.31247195968026	2.056818448085	0.638107831491999	NA	NA	5550.52345461912	3423.09159768899	6121.93593242134	6052.89193928794	22.2230117772938	0
329	hsa-miR-518b	1.30687940017064	2.04454419299724	0.639203302450894	NA	NA	8485.45884930428	6069.53189337241	8801.04257392605	9385.72353596362	51.8536941470188	0
330	hsa-miR-518c-3p	1.34084052373992	1.64975742583547	0.812750106616973	NA	NA	869.770320814998	648.32473107104	934.395416555045	915.842044326622	48.1498588508032	0
331	hsa-miR-518c-5p	1.3719813359431	1.45061177872089	0.945794978414471	NA	NA	1067.49889171746	1167.53561163127	1755.85306731509	1461.36946680039	62.9652000356657	12.1370381943728
332	hsa-miR-518e-5p	1.2316652005513	1.32566832535418	0.929090012181017	NA	NA	8871.1080262827	9591.03343809708	12544.7016087092	12299.9386035882	666.690353318814	230.603725693082
333	hsa-miR-518f-3p	1.12033807195532	2.0059896444952	0.55849643841868	NA	NA	253.045492523985	219.257361995488	277.533164375157	341.901735265678	0	0
334	hsa-miR-519a-5p	1.24405112572769	1.30304971511391	0.954722687321981	NA	NA	10070.0336466754	10736.5252215924	13830.5715071554	13601.2488092809	700.024870984754	315.562993053692
335	hsa-miR-519b-5p	1.2316652005513	1.32566832535418	0.929090012181017	NA	NA	8871.1080262827	9591.03343809708	12544.7016087092	12299.9386035882	666.690353318814	230.603725693082
336	hsa-miR-519c-3p	1.56214117027348	1.27769490946377	1.22262455512881	0.221471534267389	NA	23.9314341766869	22.8311077122771	25.3223690123318	18.9419243914503	0	0
337	hsa-miR-519c-5p	1.2316652005513	1.32566832535418	0.929090012181017	NA	NA	8871.1080262827	9591.03343809708	12544.7016087092	12299.9386035882	666.690353318814	230.603725693082
338	hsa-miR-519d-5p	1.36082419797334	1.68951596420976	0.805452109835398	NA	NA	66.3018422272146	70.8551618656874	112.937765795	93.2889776278927	0	0
339	hsa-miR-520d-3p	1.75858918075751	2.07912354407136	0.845831978466187	NA	NA	3337.06195257211	1843.80876766044	3432.7003433117	2539.16496467391	3.70383529621563	0
340	hsa-miR-520f-3p	1.39303664451156	1.91494990013398	0.727453310613553	NA	NA	222.836960858331	158.636834621511	225.369084209753	227.77664080719	0	0
341	hsa-miR-520f-5p	0.908741019905909	1.17160051414716	0.77564068036229	0.43796117380655	NA	29.0315758864726	25.1929464411333	35.4513166172646	37.4103006731143	3.70383529621563	0
342	hsa-miR-520h	1.45133520501897	1.91652048683569	0.757276123572893	NA	NA	1688.53922453214	1511.18314667986	1811.05583176197	1817.95119346944	11.1115058886469	0
343	hsa-miR-521	1.19769816202153	1.93131075179139	0.620147824947696	NA	NA	208.713491508155	155.881356104512	207.643425901121	246.245017088854	0	0
344	hsa-miR-522-5p	1.2316233202223	1.32566802337501	0.929058631954263	NA	NA	8871.1080262827	9590.63979830894	12544.1951613289	12299.9386035882	666.690353318814	230.603725693082
345	hsa-miR-523-5p	1.2316652005513	1.32566832535418	0.929090012181017	NA	NA	8871.1080262827	9591.03343809708	12544.7016087092	12299.9386035882	666.690353318814	230.603725693082
346	hsa-miR-524-5p	1.46410181609296	1.78284181450293	0.821218015071717	NA	NA	391.926274467381	404.268062422561	476.060537431838	453.659089175234	3.70383529621563	0
347	hsa-miR-525-3p	0.703167587256064	1.6873786668743	0.416721866324534	NA	NA	54.9246030284618	46.4494950008395	60.2672382493498	95.1831700670377	0	0
348	hsa-miR-525-5p	1.01242155904284	1.74309113652949	0.580819635775656	NA	NA	1071.81439624113	1101.01048743515	1684.95043408056	1830.73699243367	77.7805412205283	0
349	hsa-miR-526b-3p	1.20559181542619	1.44966005370706	0.831637605204926	0.405613529110531	NA	30.208531665654	16.5328711019937	40.0093430394843	32.6748195752518	0	0
350	hsa-miR-539-5p	1.53557482251597	1.35314295136573	1.13482084133543	0.256450392026797	NA	29.0315758864726	32.6721024158448	34.9448692370179	27.9393384773892	0	0
351	hsa-miR-574-3p	1.25021682124567	1.6623463897738	0.752079608038723	NA	NA	1052.1984665881	1178.16388591112	1051.89120877226	1294.20698404584	81.4843765167439	0
352	hsa-miR-6501-5p	-0.593856103970148	1.7126115089982	-0.346754708145998	NA	NA	20.4005668391429	14.9583119494229	27.854605913565	91.3947851887477	0	0
353	hsa-miR-6511a-3p	1.32345717761692	1.66368165747048	0.795499049757606	NA	NA	70.6173467508794	75.5788393233999	87.1089494024215	89.0270446398164	0	0
354	hsa-miR-668-3p	0.982881680434722	1.48737923327659	0.660814443583095	NA	NA	19.6159296530221	42.5130971194125	21.2707899703587	37.4103006731143	0	0
355	hsa-miR-675-3p	1.64209303826582	2.01649356516693	0.814330909173957	NA	NA	510.406489571634	278.696970005037	275.50737485417	338.113350387388	0	0
356	hsa-miR-766-3p	0.984674424636264	1.07292364717486	0.917748832574462	0.35875037569935	NA	30.208531665654	37.0021400854146	40.5157904197309	39.7780412220456	7.40767059243126	0
357	hsa-miR-7704	0.558046499292747	1.84266644339042	0.302847268584306	NA	NA	65.1248864480332	116.517377290242	66.851054192556	165.268290315404	0	0
358	hsa-miR-877-5p	0.181087040797914	0.928371063016781	0.195058902643373	0.845346835475937	NA	35.7009919685001	16.139231313851	28.3610532938117	29.359982806748	37.0383529621563	0
359	hsa-miR-92a-1-5p	1.86529726257445	1.33822240637211	1.39386192735423	0.163359303215461	NA	33.3470804101375	29.1293443225604	48.6189485036771	25.0980498186716	0	0

## Sheet: P, III vs V
	Gene	log2FoldChange	lfcSE	stat	pvalue	padj	III_P1	III_P2	III_P3	V_P6	V_P7
1	hsa-miR-142-5p	-9.1087519848206	0.290606827794288	-31.3439021854931	1.1780570307716e-215	4.22922474047003e-213	34.1728443354692	24.7470406267456	33.3683896018497	16682.3621755216	17227.313635965
2	hsa-miR-16-2-3p	-8.70188085750539	0.343602454836023	-25.3254327349267	1.67627304526798e-141	3.00891011625602e-139	36.6855534777831	37.1205609401185	39.32703060218	11909.5406084358	19482.5685396451
3	hsa-miR-451a	-8.75821712682638	0.356753183582475	-24.5497938907717	4.34697466041534e-133	5.2018796769637e-131	2441.09693175796	1358.56670255532	1969.03291855915	835941.686827654	829254.866559726
4	hsa-miR-486-5p	-9.40590194696888	0.387978158137952	-24.2433800709587	7.76552650774496e-130	6.9695600407011e-128	19.8504022242799	17.4145841447469	24.1324960513377	10236.0512853853	17469.3697905485
5	hsa-miR-3615	-6.50653482371455	0.289885470340627	-22.4451912545638	1.42589136464401e-111	1.0237899998144e-109	84.175756267516	78.5947679164236	96.2320521553344	8952.79265649899	6742.1494764469
6	hsa-miR-192-5p	-6.37709124540453	0.294443154354563	-21.6581406328957	5.09382222156683e-104	3.04780362923749e-102	157.798134137314	214.016073568337	158.20191855877	15744.3076222421	13637.7979777516
7	hsa-miR-128-3p	-6.35745450685863	0.296315038169969	-21.4550518465821	4.0965386953708e-102	2.1009391309116e-100	554.55490770868	444.530174221172	373.60679072071	37064.4115091773	37979.2010350113
8	hsa-miR-363-3p	-4.59420351279582	0.220704094722475	-20.8161226848682	3.09217058164186e-96	1.38761154851179e-94	217.600611724385	231.888936243209	230.00354261275	5635.83175610288	5307.52397489121
9	hsa-miR-30e-5p	-4.83097317044016	0.234194349899275	-20.6280517549545	1.53719521343697e-94	6.1317009069319e-93	274.387838340679	271.98830762914	306.274147416978	7624.5074090553	8548.71492285035
10	hsa-miR-185-5p	-5.39169257215112	0.278540008120117	-19.356977148597	1.78030552312549e-83	6.3912968280205e-82	152.270174024223	191.102147062091	150.45568525834	7511.94086266177	6317.07525376373
11	hsa-let-7d-3p	-6.2128779903724	0.351967122907576	-17.6518702629048	9.84415144224364e-70	3.21277306160497e-68	87.6935490667555	120.068974892729	114.405907206342	9695.73186269631	6240.32574133482
12	hsa-let-7b-5p	-6.16973123128518	0.362595099790155	-17.0154843097874	6.30496984934878e-65	1.88623681326351e-63	2928.56250536686	2927.25411117292	4866.72003701977	256426.592684468	258173.55219354
13	hsa-miR-92b-5p	-5.97584706467426	0.351813217396957	-16.9858514949756	1.04525609105332e-64	2.8865148976011e-63	12.8148166258009	12.3735203133728	9.831757650545	802.974697607202	673.034185915014
14	hsa-miR-101-3p	-5.97793919033747	0.360704193697257	-16.5729683624217	1.09294723219296e-61	2.80262897398053e-60	912.867231402644	700.937011826064	519.593495228802	40463.921210262	49184.6298496314
15	hsa-miR-10a-5p	-4.38638156482447	0.266142983389757	-16.4812970417513	5.0000547000136e-61	1.19667975820325e-59	370.875869405533	379.225483678371	328.3211191182	6596.39961866103	8436.54255853119
16	hsa-miR-2110	-4.61628044346303	0.287183508668825	-16.0743228775941	3.86190060707741e-58	8.66513948712994e-57	44.2236809047248	41.9324855064301	44.6898075024773	960.567862558148	1174.85792102709
17	hsa-miR-194-5p	-4.41145232019171	0.294083978363531	-15.0006550670996	7.26982751817935e-51	1.53521651707434e-49	140.711711969579	167.959081290783	190.378579960553	3887.29806879	3193.96047877213
18	hsa-miR-7-5p	-4.35105562963764	0.30400901283817	-14.3122586696263	1.83456747462582e-46	3.65894290772593e-45	171.366763505809	208.975009736963	143.305316057944	3752.21821311777	3376.97854687183
19	hsa-miR-148a-3p	-5.70357278823538	0.406943197659464	-14.0156484271994	1.25050870632734e-44	2.36280329248167e-43	5245.28033458029	3853.20588129032	2559.8321737419	222318.929127228	182722.877667278
20	hsa-miR-92a-3p	-5.27675770433953	0.377096036417951	-13.993140194375	1.71661759626061e-44	3.08132858528779e-43	12469.8216605612	11184.9749454938	20189.9612334692	549302.233091162	583845.348663978
21	hsa-let-7i-5p	-4.35766958198521	0.3152930836549	-13.8210122831455	1.90373754301726e-43	3.25448465687237e-42	4197.73189314962	2746.00495250852	3741.4306841074	78473.8917091449	67569.0899806784
22	hsa-miR-151a-3p	-4.93269132648779	0.362105374315398	-13.6222538420304	2.95311260782914e-42	4.8189428464121e-41	1315.40323600133	961.926634732205	791.605456893881	35901.2238631108	26590.7541522914
23	hsa-miR-98-5p	-4.07323020621967	0.307582206358167	-13.2427368099329	4.97040280992974e-40	7.75815047289033e-39	57.7923102732199	49.7232205185537	47.0732639026094	953.063426131912	785.206550234183
24	hsa-miR-25-3p	-5.41946689438054	0.409575817588625	-13.2319015470386	5.74161293963468e-40	8.58849602220354e-39	1913.42801187204	1137.44731177005	1076.42849670967	48336.0750213831	69422.8858962689
25	hsa-miR-205-5p	4.68934524669504	0.361555394904318	12.9699219339156	1.81214810526728e-38	2.60224467916382e-37	2618.74546811956	2670.15985577284	2847.63453405785	90.0532371148264	118.076172967546
26	hsa-miR-16-5p	-4.83861119439205	0.378490277157858	-12.7839775191213	2.01495310081021e-37	2.78218524304178e-36	542.745174739805	314.608210930757	479.074736426556	10716.3352166643	14771.32923824
27	hsa-miR-23b-3p	3.99786846117481	0.318060120287617	12.5695370345694	3.10537023930827e-36	4.12899228115433e-35	3877.3614775046	3330.53921768285	3972.62595492021	262.655274918244	206.633302693206
28	hsa-miR-516a-5p	3.48216449308353	0.280698153404269	12.4053701488674	2.44380803795292e-35	3.13331102008964e-34	7769.79920986307	6882.88524394616	7000.80731128807	555.328295541429	732.072272398787
29	hsa-miR-512-3p	4.25167277580012	0.344951148374119	12.3254344733734	6.60863314304665e-35	8.18103206328879e-34	10403.1183910081	8920.84986741168	9776.34228924193	375.221821311777	637.61133402475
30	hsa-miR-145-5p	4.90953992589984	0.403588343401231	12.1647218166036	4.79074602592437e-34	5.7329260776895e-33	2832.8282870447	2338.3661999624	2791.62330865475	67.5399278361198	106.268555670792
31	hsa-miR-522-3p	4.57648864249156	0.378876200189976	12.079113547372	1.36179915790597e-33	1.5770512828653e-32	3357.98449778831	2588.35713814554	2742.46452040202	105.062109967297	135.787598912678
32	hsa-miR-320b	-3.39834833499378	0.283427242989493	-11.990196493284	3.99955290834447e-33	4.48699841904895e-32	629.433640149635	522.208385077345	494.865135077432	6453.81532656256	5124.50590679151
33	hsa-miR-99a-5p	-4.12689351901179	0.346390891536192	-11.9139781670056	1.00085664844742e-32	1.0888107175534e-31	1976.74828225835	1729.77231195651	1292.72716502166	24149.2764196259	34076.7835184339
34	hsa-miR-493-5p	5.51002084120136	0.477966067399098	11.5280586155095	9.52677975184941e-31	1.00591586203351e-29	3823.58950185908	3358.9524865506	2575.32464034276	45.0266185574132	94.4609383740371
35	hsa-miR-501-3p	-4.05698821642745	0.352900360067884	-11.4961294333818	1.37964550323633e-30	1.41512210189098e-29	83.6732144390532	57.7430947957398	88.7837509049215	1403.32961170604	1151.24268643358
36	hsa-miR-7706	-4.05252460757316	0.352672540519597	-11.4908991825746	1.46578211300369e-30	1.46171049602312e-29	33.1677606785436	47.2026886028667	37.8373703520974	720.425896918611	590.380864837732
37	hsa-miR-92b-3p	-3.72473389665075	0.325936401324323	-11.4277935251069	3.03728684988216e-30	2.9469891327235e-29	106.036325805647	131.067659615727	156.116394208654	1560.92277665699	1901.0263847775
38	hsa-miR-629-5p	-3.94465186446956	0.348000349262645	-11.3351951307739	8.78361122585805e-30	8.29820113179748e-29	420.627510423349	318.045299906694	258.307087364319	4547.68847429873	5685.36772838736
39	hsa-miR-23a-3p	3.18166723345234	0.285456223279633	11.1459025026601	7.49802378649833e-29	6.90202702398179e-28	4663.58816813462	5276.38985659326	6013.16256548332	562.832731967665	608.092290782864
40	hsa-miR-186-5p	-3.10999011979629	0.279673781538319	-11.1200631774994	1.0020101252708e-28	8.9930408743054e-28	524.402398000913	400.306296064117	456.431900625301	3624.64279387176	4321.5879306122
41	hsa-miR-342-5p	-4.91081160137029	0.444669668747036	-11.0437296413936	2.35068961016398e-28	2.05828675621675e-27	23.116924109288	17.1854448796845	17.5779909509744	757.948079049789	407.362796738035
42	hsa-miR-19b-3p	-5.05767934897916	0.461960910931396	-10.9482842147444	6.77181666216204e-28	5.78829090884803e-27	34.9266570781634	29.3298259279948	30.9849332017176	645.381532656256	1464.14454479757
43	hsa-miR-526b-5p	3.75386467948978	0.346518209592713	10.8330949877121	2.39906742944487e-27	2.00294234225746e-26	4698.01228338432	5252.55937302676	6485.98072885953	330.195202754363	478.208500518563
44	hsa-miR-22-5p	-3.40167240954457	0.336761908272791	-10.1011198890971	5.46148954452279e-24	4.45607896928109e-23	60.3050194155339	47.6609671329916	45.8815357025433	510.301676984016	572.6694388926
45	hsa-miR-20a-5p	-3.4232301926205	0.340011749337163	-10.0679761781584	7.6536742458723e-24	6.10593123170701e-23	131.414688143018	152.835889796661	187.995123560421	1418.33848455852	1954.16066261289
46	hsa-miR-484	-3.61025264816867	0.368021347946536	-9.80990007322388	1.02069586011107e-22	7.9658655169538e-22	366.101722035137	549.246818354716	670.049180487143	6423.79758085761	6482.38189591829
47	hsa-miR-144-3p	-4.7396872796158	0.483647510748235	-9.79987940449272	1.12720141440156e-22	8.60990016532259e-22	80.6579634682765	47.4318278679291	57.5008856531874	2258.8353642969	1050.87793941116
48	hsa-miR-370-3p	4.26260553101869	0.437513945860236	9.74278779305559	1.98045272198153e-22	1.48121359831536e-21	1332.48965816907	1904.83471046423	1763.16187199774	105.062109967297	70.8457037805278
49	hsa-miR-483-3p	2.94141786944023	0.302673755460721	9.71811336917168	2.52414801728563e-22	1.84932477184805e-21	2211.18404523624	2696.28173198996	2281.56363902647	330.195202754363	295.190432418866
50	hsa-miR-149-5p	4.01938868883202	0.418344392175711	9.6078464633603	7.4082155151562e-22	5.31909873988215e-21	2241.58782585824	2671.07641283309	2282.75536722654	90.0532371148264	200.729494044829
51	hsa-miR-625-3p	-4.40393706093456	0.459088338069404	-9.59278791409593	8.57364240457715e-22	6.03517181028078e-21	95.4829474079286	177.124651893281	166.246083909215	3977.35130590483	2219.83205178987
52	hsa-miR-518b	4.37660393902858	0.456637093265997	9.58442492642435	9.2974132958717e-22	6.41879110234219e-21	5434.73860391076	3533.09832799806	5177.463165187	142.584292098475	306.99804971562
53	hsa-miR-221-3p	2.35563633528681	0.246575121269342	9.55342259657114	1.25480825007821e-21	8.49955022222788e-21	7790.40342483005	7595.50835829041	7703.033153177	1665.98488662429	1346.06837183003
54	hsa-miR-532-5p	-2.28285376218844	0.240173837750238	-9.50500597222597	2.00036533800752e-21	1.32987251174944e-20	1282.48674623702	1121.40756321568	1225.09658966791	5440.71640902076	6328.88287106048
55	hsa-miR-339-3p	-3.32115805780184	0.349877974703235	-9.49233246425081	2.25921515133082e-21	1.4746513442323e-20	49.500370103584	39.870232120868	42.0084190523286	382.726257738012	490.016117815317
56	hsa-miR-625-5p	-4.40052750132518	0.464918443566841	-9.46516009897233	2.93111697104013e-21	1.87905534393466e-20	94.477863751003	173.000145122157	165.054355709149	3962.34243305236	2131.27492206421
57	hsa-miR-10b-5p	-6.39968734786705	0.677918381561128	-9.440203307557	3.72056791039991e-21	2.34330505233959e-20	116.087162374903	480.275899570915	193.357900460718	14558.6066668969	29896.8869953827
58	hsa-miR-199a-5p	3.74091013691774	0.401145474790597	9.32556982942546	1.10388811539455e-20	6.83268678321797e-20	7820.80720545205	7039.61650124888	5685.73524251517	675.399278361198	354.228518902639
59	hsa-miR-518a-3p	4.3489411252939	0.467490155935644	9.30274374781185	1.36867278021126e-20	8.32802589992952e-20	3554.98089454572	1992.59504898315	3601.40262059963	120.070982819768	177.114259451319
60	hsa-let-7g-5p	-3.07535345899444	0.331204533417362	-9.28536040030312	1.61160828386686e-20	9.64278956513674e-20	4433.17273978443	2685.74132579709	3579.35564889841	29049.6734059577	31065.8411077614
61	hsa-miR-328-3p	-3.47634319410749	0.374733275269839	-9.2768468228615	1.74568172617866e-20	1.02737662245596e-19	203.780711441658	255.26114127958	321.766614017836	3482.05850177329	2314.29299016391
62	hsa-miR-18a-3p	-4.22034455298523	0.457589010898691	-9.22300241585042	2.88895314159675e-20	1.67279706102135e-19	20.1016731385113	12.8317988434977	18.1738550510074	247.646402065773	383.747562144526
63	hsa-miR-139-3p	-5.32942852847234	0.586453110554806	-9.08756119211391	1.01285399893569e-19	5.7716600891732e-19	19.0965894815857	13.2900773736227	18.1738550510074	322.690766328128	1027.26270481765
64	hsa-miR-520h	4.67803030044782	0.516734135676403	9.05306999763871	1.39004132660176e-19	7.79726306640677e-19	1081.47001485191	879.665638574782	1065.40501085906	30.0177457049421	47.2304691870185
65	hsa-miR-17-5p	-2.65073089513488	0.292933298014779	-9.04892312720672	1.44385179054685e-19	7.9745045047126e-19	163.074823336173	148.711383025536	193.059968410702	1110.65659108286	1003.64747022414
66	hsa-miR-183-5p	-4.83697090528447	0.537906973439935	-8.99220709921617	2.42314585519022e-19	1.31804448789892e-18	301.022555249207	186.29022249578	166.246083909215	3452.04075606834	8997.40438012703
67	hsa-miR-106b-5p	-4.02860287116446	0.451617329663664	-8.92039035385269	4.64647551495879e-19	2.48967867144807e-18	24.3732786804449	29.5589651930573	37.5394383020809	352.70851203307	637.61133402475
68	hsa-miR-320c	-3.38946457381059	0.388430682175161	-8.72604747603879	2.63728005071817e-18	1.39232873265856e-17	222.626030009012	170.250473941408	162.372967259001	2461.45514780525	1422.81788425893
69	hsa-miR-182-5p	-4.66012245772133	0.53805763864723	-8.66100975619951	4.67603513730584e-18	2.4328936439026e-17	84.6782980959788	58.6596518559897	39.32703060218	945.558989705677	2131.27492206421
70	hsa-miR-181a-5p	2.91110542242469	0.336833994874508	8.64255231574612	5.49709698688856e-18	2.81922545470428e-17	60904.0492750615	47431.369589399	70367.3791652006	6588.8951822348	9245.36434335888
71	hsa-miR-520d-3p	5.37604060056575	0.624823329791474	8.60409710111165	7.69198436635674e-18	3.88932730636911e-17	2137.31039645221	1073.28831755256	2019.38343501194	22.5133092787066	59.0380864837732
72	hsa-miR-146b-5p	-3.71513115978516	0.432689199800252	-8.58614257416229	8.99380460228305e-18	4.48441090586058e-17	311.324662732694	306.130058123446	175.184045409711	4300.04207223296	2644.90627447304
73	hsa-miR-200c-3p	3.91196545968739	0.456284979075483	8.57351356955416	1.00374698499033e-17	4.93623517276067e-17	9930.98034316727	13958.4766098099	16287.0513782528	570.3371683939	1204.37696426897
74	hsa-miR-1180-3p	-4.03747679072203	0.474907512540546	-8.50160648991065	1.86984735444408e-17	9.07128648980305e-17	133.173584542637	112.278239880605	153.137073708489	1275.75419246004	3081.78811445296
75	hsa-miR-1323	3.61115880753191	0.425231674540612	8.49221500593326	2.02735500842966e-17	9.70427264034999e-17	24165.2263634613	20065.4963022545	27702.9137387356	1268.2497560338	2650.81008312142
76	hsa-miR-520g-3p	4.13981518108272	0.489666398463725	8.45435830204183	2.80626352835068e-17	1.3255902719446e-16	3011.98444889168	2597.98098727817	3264.73940408097	82.5488006885908	247.959963231847
77	hsa-let-7b-3p	-3.73210226147596	0.44278612112857	-8.42867940838707	3.49587883319784e-17	1.62989675469873e-16	24.8758205089077	22.6847872411835	34.2621857518992	277.664147770715	442.785648628299
78	hsa-miR-519a-5p	2.97011722375963	0.353099240996356	8.41156501888453	4.04575806971229e-17	1.86208608593168e-16	6449.62182649135	6249.77345457859	8136.22635390101	675.399278361198	1092.2045999498
79	hsa-let-7c-5p	-2.46631908660965	0.293573702813911	-8.4010218318941	4.42610094994787e-17	2.01135473548264e-16	1679.49479072262	1276.99312419309	1767.63085274798	7984.7203575146	9416.57479416182
80	hsa-miR-520a-3p	4.03607596436111	0.48314685497905	8.35372500672931	6.61432342170565e-17	2.96817763549041e-16	2569.24509801597	2107.6229600445	2669.17323609796	75.0443642623553	218.440919989961
81	hsa-miR-127-3p	4.08035610925678	0.488912860103076	8.34577374053226	7.07491427501856e-17	3.13567188238477e-16	856.331275700581	1042.35451676913	824.675914445714	75.0443642623553	35.4228518902639
82	hsa-miR-140-3p	-2.31772217097183	0.278657240927366	-8.31746615755791	8.98637425154089e-17	3.93427848329656e-16	1063.62977994148	1209.62618026472	1327.88314692361	5245.60106193864	6718.53424185339
83	hsa-miR-139-5p	-2.63743729654011	0.321680001010761	-8.19894705375818	2.42501697577747e-16	1.04889288470375e-15	165.336261564255	211.953820182775	210.637959361676	1035.6122268205	1399.20264966542
84	hsa-miR-517a-3p	4.29220411233051	0.52592300864839	8.16127844142316	3.31497001683264e-16	1.40008733652108e-15	19526.0114740072	12016.7504776706	17300.616212409	435.257312721661	1222.0883902141
85	hsa-miR-517b-3p	4.29220411233051	0.52592300864839	8.16127844142316	3.31497001683264e-16	1.40008733652108e-15	19526.0114740072	12016.7504776706	17300.616212409	435.257312721661	1222.0883902141
86	hsa-let-7d-5p	-2.5297160084629	0.313198891176247	-8.0770273450277	6.63646688394498e-16	2.73849610498419e-15	402.033462770226	322.169806677818	451.962919875053	2528.99507564137	2001.39113179991
87	hsa-miR-22-3p	-2.3075307640731	0.285673617693542	-8.07750741109217	6.61040132001286e-16	2.73849610498419e-15	2652.16449971233	2898.61170304011	3255.50351053046	12367.3112304362	16690.0670489627
88	hsa-miR-518e-3p	4.40323543248646	0.549063631835342	8.01953576449394	1.06145561427631e-15	4.33025642642267e-15	2042.83253270121	1175.25529050536	1651.43735324154	37.5221821311777	112.172364319169
89	hsa-let-7e-5p	2.93977510033687	0.368266878804853	7.98273010561634	1.43131642754531e-15	5.77351233133447e-15	5306.59043765275	3428.15254459946	3483.71946084311	585.346041246371	478.208500518563
90	hsa-miR-320a	-1.83378326971179	0.230509816342992	-7.95533699520706	1.78644580660648e-15	7.12593382857472e-15	6521.98784978999	6481.43325155673	6652.82267686878	25522.588285627	21194.6730476746
91	hsa-miR-20b-5p	-4.20901567051896	0.531908269451273	-7.91304800517777	2.51162452511984e-15	9.90849675294528e-15	13.0660875400323	11.6861025181854	18.1738550510074	360.212948459305	171.210450802942
92	hsa-miR-516b-5p	1.8425489858985	0.234254429646942	7.86558866218886	3.67365805768682e-15	1.43352526381475e-14	51540.6899271429	46145.4400338685	44116.8841702955	13958.2517527981	12403.9019702407
93	hsa-miR-99b-3p	3.7027749787622	0.478022456765095	7.74602725532993	9.48121682086137e-15	3.65995358998842e-14	704.563643504821	685.584681066879	768.366756992593	30.0177457049421	76.7495124289051
94	hsa-let-7f-5p	-2.96357399681513	0.391567486865506	-7.56848843743006	3.77591922832484e-14	1.44207979039215e-13	4591.97595757867	2940.31504928148	2544.33970714104	29852.6481035649	22552.5490368013
95	hsa-miR-224-5p	2.65589622818415	0.355304238125046	7.4749916921887	7.7208731705191e-14	2.91767733496459e-13	3769.81752621356	2505.86700272306	2770.47013310357	540.319422688958	419.170414034789
96	hsa-miR-214-3p	5.81561512716675	0.785032451679971	7.4081206639564	1.28101725999431e-13	4.79047079518706e-13	799.795319998518	668.170096922132	755.555678841882	7.50443642623553	17.7114259451319
97	hsa-miR-518e-5p	2.95553226497726	0.406511685512758	7.27047307692833	3.58230706210063e-13	1.27370426571658e-12	5681.73791260021	5582.97819324683	7379.77687890908	540.319422688958	1056.78174805954
98	hsa-miR-519b-5p	2.95553226497726	0.406511685512758	7.27047307692833	3.58230706210063e-13	1.27370426571658e-12	5681.73791260021	5582.97819324683	7379.77687890908	540.319422688958	1056.78174805954
99	hsa-miR-519c-5p	2.95553226497726	0.406511685512758	7.27047307692833	3.58230706210063e-13	1.27370426571658e-12	5681.73791260021	5582.97819324683	7379.77687890908	540.319422688958	1056.78174805954
100	hsa-miR-522-5p	2.95549140605488	0.406508373667755	7.27043179796941	3.58340197318591e-13	1.27370426571658e-12	5681.73791260021	5582.74905398177	7379.47894685906	540.319422688958	1056.78174805954
101	hsa-miR-523-5p	2.95553226497726	0.406511685512758	7.27047307692833	3.58230706210063e-13	1.27370426571658e-12	5681.73791260021	5582.97819324683	7379.77687890908	540.319422688958	1056.78174805954
102	hsa-miR-425-5p	-3.25031735146945	0.45187442947555	-7.19296587603286	6.33987921580779e-13	2.23138886125e-12	238.958639434053	150.773636411098	226.130425962535	1298.26750173875	2603.5796139344
103	hsa-miR-455-3p	4.09204631264663	0.590549799756934	6.92921463072358	4.23183347873362e-12	1.47497885326735e-11	441.734267218785	434.677185823486	479.372668476573	30.0177457049421	23.6152345935093
104	hsa-miR-375	-4.82552380645041	0.698429345406725	-6.90910804104358	4.87710424970249e-12	1.68353887081076e-11	115.333349632208	57.2848162656149	21.4511076011891	2183.79100003454	1487.75977939108
105	hsa-miR-199a-3p	2.70849567602537	0.394271910529466	6.8696135932893	6.43760386808476e-12	2.2010474177547e-11	17652.2842665837	20435.5562153304	10545.9007744346	2611.54387632996	2349.71584205417
106	hsa-miR-193a-5p	-3.16754759610059	0.462993342041971	-6.84145387951053	7.83934443548554e-12	2.65502325692388e-11	182.42268373199	152.835889796661	79.8457894044261	1343.29412029616	1145.3388777852
107	hsa-miR-107	-2.34241508481419	0.343383312780756	-6.82157518326986	9.00476209903243e-12	3.02122391920808e-11	336.451754155833	236.930000074583	338.748740868778	1320.78081101745	1759.33497721644
108	hsa-miR-421	-3.18600353787033	0.469839001008759	-6.78105378870183	1.19302445318629e-11	3.96570165457295e-11	14.0711711969579	14.2066344338725	14.0028063507762	120.070982819768	135.787598912678
109	hsa-miR-519d-3p	4.04202334953151	0.596219954330597	6.77941642203115	1.20662275495004e-11	3.97410613786298e-11	1735.77947551045	2019.86262152558	2898.58091461068	52.5310549836487	212.537111341583
110	hsa-miR-199b-3p	2.70781044096496	0.399589175756315	6.77648596421511	1.23134017411814e-11	4.01864656825828e-11	8819.86036043606	10211.5913475085	5269.5241686421	1305.77193816498	1174.85792102709
111	hsa-miR-30b-5p	3.84653822896261	0.569352426563008	6.75598811826075	1.41865045033019e-11	4.58824785286972e-11	1617.93341673593	1242.16395590359	1616.57930338961	37.5221821311777	165.306642154565
112	hsa-miR-150-5p	-3.19117883663647	0.476490379752694	-6.697257640947	2.12367021358118e-11	6.80712148817538e-11	53.0181629028235	36.2040038798686	73.8871484040958	592.850477672607	401.458988089658
113	hsa-miR-15b-3p	-4.74625237573082	0.709131754955705	-6.69304729701083	2.18570455268938e-11	6.94396402137599e-11	16.5838803392718	4.12450677112427	7.15036920039636	292.673020623186	206.633302693206
114	hsa-miR-511-5p	-3.11035804903924	0.464888259470912	-6.69054979486711	2.2233368724299e-11	7.00156085265207e-11	46.233848218576	35.0583075545563	23.8345640013212	292.673020623186	312.901858363998
115	hsa-miR-498	5.0260967311743	0.754969577097621	6.657350022628	2.78808665856061e-11	8.70367922107181e-11	830.199100620516	802.216566983671	1762.86393994772	7.50443642623553	59.0380864837732
116	hsa-miR-146a-5p	-3.19110407690369	0.481665451977547	-6.62514627902448	3.46904475872555e-11	1.07360954170903e-10	477.414737039643	311.629400484945	215.40487216194	3834.76701380636	2284.77394692202
117	hsa-miR-941	-2.41022808480269	0.37184331159798	-6.48183793987	9.06119408234875e-11	2.78031510731897e-10	1495.06193967678	2067.9818671887	1178.32125781532	7354.34769771082	9446.09383740371
118	hsa-miR-517c-3p	3.80749609919666	0.588674000714553	6.46791958634998	9.93613454323482e-11	3.02294262798415e-10	742.505551553761	505.022940197661	636.08492678526	15.0088728524711	70.8457037805278
119	hsa-miR-99b-5p	1.93292280756491	0.299165563527273	6.46104713649203	1.03980921008112e-10	3.13690341528674e-10	10749.3697108189	10240.2337556413	12629.3396002001	2446.44627495278	3418.30520741047
120	hsa-miR-106b-3p	-1.85670690083462	0.289670649310556	-6.40971705367376	1.45789951647803e-10	4.36154938679677e-10	1204.34149191106	1056.561151203	1499.1940756831	4645.24614783979	4433.76029493137
121	hsa-miR-518c-3p	3.93060268354481	0.613705330767143	6.40470676477827	1.50658655388553e-10	4.46995514747857e-10	557.067616850994	377.392369557871	549.68463228047	15.0088728524711	47.2304691870185
122	hsa-miR-504-5p	6.05534886548513	0.95721880031484	6.32598196305114	2.51627209403782e-10	7.40444001442277e-10	700.79457979135	416.116905353427	852.979459197283	7.50443642623553	11.8076172967546
123	hsa-miR-143-5p	4.0992642486408	0.675409983198261	6.06929768676145	1.28470818327319e-09	3.74967673004128e-09	376.906371347087	305.213501063196	339.642537018827	22.5133092787066	17.7114259451319
124	hsa-miR-26a-5p	1.26129712301813	0.210134850938545	6.0023224009948	1.94514975566301e-09	5.63152227647598e-09	48220.1447955751	50084.3440002922	49488.5990320933	21552.7414161484	19553.4142434257
125	hsa-miR-525-5p	2.60726436106981	0.446729996623345	5.83633152189709	5.33626681174968e-09	1.53257582833451e-08	686.47213768016	640.9025243797	991.219930404946	97.5576735410619	153.49902485781
126	hsa-miR-523-3p	5.27496755881663	0.905857140302278	5.82317820783132	5.77389300829949e-09	1.64510126188851e-08	326.90345941504	454.841441148982	714.441055939603	0	23.6152345935093
127	hsa-miR-520a-5p	2.74087925834639	0.477586829635198	5.73901767860725	9.52272803015558e-09	2.69185776600461e-08	342.230985183155	362.727456593874	429.915948173831	67.5399278361198	47.2304691870185
128	hsa-miR-455-5p	4.37795659069712	0.773009048755594	5.66352566990625	1.48293974173942e-08	4.15918255690979e-08	403.541088255614	312.08767901507	293.761001316284	0	29.5190432418866
129	hsa-miR-374a-5p	-2.51197381297029	0.455627674124486	-5.51321606572117	3.52335245435805e-08	9.80529869081039e-08	65.8329795286244	61.4093230367392	42.0084190523286	405.239567016719	242.05615458347
130	hsa-miR-744-5p	-1.70397851962736	0.312206578651587	-5.45785590741492	4.81918488129505e-08	1.3308364402961e-07	853.567295644035	767.387398694177	900.350655149909	3279.43871826493	2202.12062584474
131	hsa-miR-320d	-2.92364202366197	0.539801843954696	-5.41613937855933	6.08996350368485e-08	1.66892892963577e-07	55.279601130906	42.8490425666799	29.495272951635	442.761749147896	206.633302693206
132	hsa-miR-518c-5p	3.60672805323739	0.67085941291643	5.37628001306243	7.60405043550865e-08	2.06807129268758e-07	683.708157623615	679.627060175255	1032.93041740726	15.0088728524711	112.172364319169
133	hsa-miR-193b-5p	-3.03990169607289	0.57044486793005	-5.3290017440312	9.87540486062592e-08	2.66561680072534e-07	43.9724099904934	41.2450677112427	20.8552435011561	390.230694164248	194.825685396451
134	hsa-miR-515-5p	7.9518066641647	1.5021631905133	5.29357044186889	1.19951006409443e-07	3.21361278365598e-07	295.494595136116	241.054506845708	373.010926620677	0	0
135	hsa-miR-1307-3p	-1.89213191967216	0.358836823978771	-5.27295916481553	1.3424144094931e-07	3.56982794820757e-07	1205.84911739645	1007.06706994951	1724.43070549559	4510.16629216755	5230.7744624623
136	hsa-miR-652-3p	2.83697271200345	0.561601498161247	5.0515761109827	4.38179267620508e-07	1.15666439026296e-06	326.400917586577	245.179013616832	363.775033070165	60.0354914098842	29.5190432418866
137	hsa-miR-1269a	4.56690355170649	0.905377992563228	5.04419545120272	4.55433584688871e-07	1.19343545184894e-06	212.826464353988	323.315503003131	438.258045574294	30.0177457049421	0
138	hsa-miR-431-5p	4.6462081406056	0.927136537332128	5.01135264712493	5.40487622774644e-07	1.4060511346094e-06	295.494595136116	259.385648050704	194.847560710801	15.0088728524711	5.90380864837732
139	hsa-miR-574-3p	2.19407255091399	0.443184078207771	4.95070256085639	7.3946046278284e-07	1.90982954056863e-06	673.908591968591	685.813820331942	618.804867884302	82.5488006885908	200.729494044829
140	hsa-miR-30c-2-3p	7.32901220281689	1.49955218189887	4.8874672660849	1.02141471371914e-06	2.61919915875123e-06	219.610779038236	163.376295989534	207.658638861511	0	0
141	hsa-miR-199b-5p	3.76953739708191	0.776624109433768	4.85374758688635	1.21149920958425e-06	3.08459727830316e-06	523.89985617245	450.487795112796	304.486555116878	0	59.0380864837732
142	hsa-miR-433-3p	2.37380643048717	0.493206891016731	4.81300337388564	1.48678778221882e-06	3.75885080152503e-06	469.876609612701	616.613762283079	562.793642481197	157.593164950946	59.0380864837732
143	hsa-miR-148b-3p	1.01407611638114	0.211068100055686	4.80449729785596	1.55140796189624e-06	3.89479341483042e-06	6291.5724214398	6191.34294198766	6088.83730618752	3024.28787977292	3105.40334904647
144	hsa-miR-493-3p	2.80245771055171	0.587838565805281	4.76739341984583	1.86624663043127e-06	4.6526565300335e-06	708.332707218291	808.861605670482	520.189359328835	157.593164950946	41.3266605386412
145	hsa-miR-30a-5p	2.04849684997933	0.44268656288997	4.62742044078821	3.70248390613692e-06	9.16683946415969e-06	9732.47632092447	6092.35477948068	8562.56711747464	1298.26750173875	2627.19484852791
146	hsa-miR-487b-3p	3.54517604751994	0.768418491172628	4.61360064632216	3.95752488578735e-06	9.73117420546342e-06	280.920882110695	271.98830762914	144.199112207993	22.5133092787066	17.7114259451319
147	hsa-miR-335-3p	3.45693212717169	0.771671906281417	4.47979523296394	7.47146811497427e-06	1.82466466209235e-05	429.673263335679	266.718104532703	333.981828068513	0	59.0380864837732
148	hsa-miR-512-5p	5.14419659199317	1.15129675425611	4.46817605710788	7.88893666945092e-06	1.9136001786033e-05	249.763288746003	146.190851109849	295.548593616383	0	11.8076172967546
149	hsa-miR-218-5p	5.32418412987222	1.19803973127709	4.44407976703471	8.82688537643004e-06	2.12674620814657e-05	379.921622317863	264.426711882078	135.261150707498	0	11.8076172967546
150	hsa-miR-524-5p	3.16505474346696	0.715761456639597	4.42194073752793	9.78182891757586e-06	2.34111772093982e-05	251.01964331716	235.326025219146	280.056127015524	0	53.1342778353958
151	hsa-miR-181b-5p	2.41262436584565	0.546916688969192	4.41131970281045	1.02742486072101e-05	2.44268559601882e-05	3877.86401933306	2787.25002021976	3952.96243961912	315.186329901892	1009.55127887252
152	hsa-miR-193b-3p	3.31006773378283	0.753590659805514	4.39239485085589	1.12108854640356e-05	2.64783413262419e-05	830.701642448979	419.553994329364	333.981828068513	15.0088728524711	88.5571297256597
153	hsa-miR-133a-3p	2.93283930365463	0.669144650508371	4.38296757125154	1.1707354520664e-05	2.74701978622117e-05	209.55994246898	234.638607423959	153.137073708489	15.0088728524711	35.4228518902639
154	hsa-miR-411-5p	4.49746511597306	1.02645844021942	4.38153649456249	1.17845299712705e-05	2.74717289590008e-05	288.9615513661	268.092940123078	110.532790556127	7.50443642623553	11.8076172967546
155	hsa-miR-675-3p	5.0609985029705	1.17300802376506	4.31454721573513	1.59930351307728e-05	3.70419329803059e-05	326.90345941504	162.230599664221	162.075035208984	0	11.8076172967546
156	hsa-miR-126-3p	-1.52945101344381	0.35886210260755	-4.26194630843039	2.02654139374835e-05	4.66364333561318e-05	11756.7148059726	7576.0315207601	10198.8099361653	22971.079900707	33858.3425984439
157	hsa-miR-518f-3p	3.94920430947266	0.941703871176349	4.19367959541192	2.74465585762125e-05	6.27599651519765e-05	162.069739679247	127.63057063979	163.26676340905	0	17.7114259451319
158	hsa-miR-1247-5p	4.08920603158309	0.976814642375462	4.18626610841825	2.83580860873192e-05	6.44338791477696e-05	120.861309745299	208.058452676713	168.033676209315	0	17.7114259451319
159	hsa-miR-140-5p	-2.16709442634684	0.52827162133216	-4.10223517379564	4.09178063491846e-05	9.23867451531905e-05	66.83806318555	57.0556770005524	63.7574587035342	150.088728524711	407.362796738035
160	hsa-miR-34a-5p	6.28758743260445	1.53511804411943	4.0958331880016	4.20652752102173e-05	9.43839612529251e-05	104.528700320259	71.9497292296123	110.532790556127	0	0
161	hsa-miR-100-5p	1.88413833802189	0.460395870096815	4.09243101512982	4.26874258701169e-05	9.51850055116271e-05	8465.81964228403	15599.1137476571	16440.7843160614	2671.57936773985	4640.39359762457
162	hsa-miR-30a-3p	1.60887780222959	0.396518509848777	4.05750995796685	4.95987030941055e-05	0.000109913175375209	1077.19840930997	816.194062152481	1243.27044471892	262.655274918244	419.170414034789
163	hsa-miR-424-5p	2.58688847561329	0.662223541214727	3.90636743427773	9.36940069790287e-05	0.00020635673929737	285.946300395323	247.928684797581	214.213143961874	75.0443642623553	11.8076172967546
164	hsa-miR-520g-5p	5.95994282502333	1.53700023014163	3.87764601991903	0.000105472025372767	0.00023088083602941	64.8278958716989	72.4080077597372	91.4651393550701	0	0
165	hsa-miR-494-3p	5.73658331577092	1.48467579485943	3.86386262619312	0.000111608004170011	0.000242831960588085	221.118404523624	184.227969110218	123.343868706837	0	5.90380864837732
166	hsa-miR-452-5p	3.59158246057793	0.939159508182119	3.82425182228093	0.000131169796489278	0.000283674439395486	111.815556832969	122.589506808416	119.172820006606	0	17.7114259451319
167	hsa-miR-335-5p	5.81998827506894	1.53889580967554	3.78192483108782	0.000155620359126243	0.000334537179199529	78.6477961544254	57.9722340608023	70.9078279039306	0	0
168	hsa-miR-9-5p	4.01945711311015	1.06427182485136	3.77672040098545	0.000158906945353628	0.000339569008225908	248.758205089077	107.695454579356	112.618314906243	0	17.7114259451319
169	hsa-miR-584-5p	-1.30933334370347	0.348647468953288	-3.75546493320133	0.000173019986375792	0.000367539497685854	1264.64651132659	749.97281454943	1085.06852616015	2528.99507564137	2591.77199663764
170	hsa-miR-378a-3p	-1.04877742058579	0.281717891856034	-3.72279308806466	0.000197030985235507	0.000413649846196181	2064.19056041088	2712.77975907446	2188.3109073713	5223.08775265993	4386.52982574435
171	hsa-miR-520f-3p	4.23057685923153	1.13624948640425	3.72328164707868	0.000196649939006068	0.000413649846196181	142.72187928343	92.3431238201712	132.579762257349	0	11.8076172967546
172	hsa-miR-1283	3.66274587206103	1.01277915081864	3.61652969366559	0.000298579080724028	0.000623197034767013	90.4575291233008	967.884255623829	1104.13617736121	30.0177457049421	82.6533210772824
173	hsa-miR-105-5p	5.48129515245227	1.54855440012154	3.5396206630016	0.000400702544194441	0.000831515684195401	61.3101030724594	52.7020309643657	50.0525844027745	0	0
174	hsa-miR-379-5p	2.17704451172763	0.618679467009555	3.51885690057014	0.000433410416309093	0.000894220341695198	471.635506012321	387.245357955557	191.272376110603	52.5310549836487	100.364747022414
175	hsa-miR-130b-5p	-2.29214517043044	0.653918011961454	-3.50524856098558	0.000456181170465032	0.000935823086839695	36.6855534777831	47.8901063980541	97.721712405417	420.24843986919	177.114259451319
176	hsa-miR-520b	5.54405080360545	1.58419182212132	3.49960827103732	0.000465942337142461	0.00094504688719855	74.6274615267231	39.870232120868	56.9050215531544	0	0
177	hsa-miR-520c-3p	5.54827912926088	1.58480670377112	3.50091851331679	0.000463657591069983	0.00094504688719855	75.1300033551859	39.870232120868	56.9050215531544	0	0
178	hsa-miR-1296-5p	3.98745963816403	1.1408470281149	3.4951746727629	0.000473751603924828	0.000955487785443895	81.6630471252021	103.112669278107	125.727325106969	0	11.8076172967546
179	hsa-miR-424-3p	0.943534484124637	0.27058397858114	3.48703012304071	0.000488416341820825	0.00097956126655685	2124.24430891218	2641.51744764003	2663.51252714764	1245.7364467551	1328.3569458849
180	hsa-miR-519a-3p	2.2772820015077	0.654416129321631	3.47986838873964	0.000501660155282256	0.00100053330970183	416.104633967184	318.961856966944	389.099257321569	135.07985567224	23.6152345935093
181	hsa-miR-365a-3p	2.85391527793198	0.823556991819026	3.46535249689085	0.000529536916558428	0.00104452611562899	443.241892704174	162.459738929284	153.435005758505	15.0088728524711	53.1342778353958
182	hsa-miR-365b-3p	2.85391527793198	0.823556991819026	3.46535249689085	0.000529536916558428	0.00104452611562899	443.241892704174	162.459738929284	153.435005758505	15.0088728524711	53.1342778353958
183	hsa-miR-221-5p	3.09844445918125	0.897076400412598	3.45393598333003	0.000552468501754877	0.00107791408766305	184.935392874304	133.129913001289	91.1672073050536	0	29.5190432418866
184	hsa-miR-431-3p	3.87126188675131	1.12078950944157	3.45404900218967	0.000552237023354479	0.00107791408766305	88.1960908952183	85.6980851333599	116.789363606474	7.50443642623553	5.90380864837732
185	hsa-miR-31-5p	5.70299239471168	1.65715914476976	3.44142710294974	0.000578654365468326	0.00112290225515205	43.2185972477993	39.1828143256806	109.043130306045	0	0
186	hsa-miR-487a-5p	5.38102200878953	1.56470151299232	3.43900863142831	0.000583848618446944	0.00112689061302394	56.2846847878316	55.9099806752401	40.8166908522626	0	0
187	hsa-miR-151a-5p	5.04200135973297	1.47295021177587	3.42306299250539	0.000619197262815191	0.0011887262959928	128.148166258009	96.238491326233	102.488625205681	0	5.90380864837732
188	hsa-miR-148a-5p	-2.07373825292141	0.60872682209555	-3.40668125281968	0.000657578725780284	0.00125569554550597	34.1728443354692	20.1642553254964	16.9821268509414	112.566546393533	88.5571297256597
189	hsa-miR-758-3p	5.36199451029952	1.57571228575353	3.40290201376156	0.000666741874616458	0.00126645678829264	62.8177285578478	48.5775241932414	39.6249626521965	0	0
190	hsa-miR-362-5p	5.35378830280616	1.5740109286702	3.40136666479776	0.000670498284289046	0.00126688886347246	41.9622426766423	45.1404352173045	63.1615946035012	0	0
191	hsa-miR-517-5p	2.93495431222695	0.864361563347375	3.39551691870804	0.00068499140232604	0.00128749692897931	283.433591253009	333.397630665879	435.278725074129	0	88.5571297256597
192	hsa-miR-519d-5p	5.35254346334331	1.58544928530819	3.37604205504616	0.000735366778905572	0.00137498267514115	42.4647845051051	41.2450677112427	66.4388471536829	0	0
193	hsa-miR-195-3p	-1.46247542600295	0.433858694804889	-3.37085655655845	0.000749348647979396	0.00139386613795131	74.1249196982604	85.0106673381725	72.3974881540132	150.088728524711	271.575197825357
194	hsa-miR-675-5p	4.9544472007085	1.47855848566021	3.3508631878679	0.000805600924150085	0.00149077696788598	116.589704203365	83.1775532176728	107.851402105978	0	5.90380864837732
195	hsa-miR-154-5p	5.33071758386018	1.60018918545207	3.33130459343418	0.000864399634691885	0.00158334631147775	63.8228122147733	50.868916843866	33.0704575518332	0	0
196	hsa-miR-29c-5p	5.35043348921879	1.60611465470942	3.33128987618061	0.000864445339971142	0.00158334631147775	61.3101030724594	31.392079313557	57.2029536031709	0	0
197	hsa-miR-934	4.878456986164	1.46556494843808	3.32872111288086	0.000872457200261826	0.00158990931418272	94.2265928367716	99.6755803021699	98.0196444554335	0	5.90380864837732
198	hsa-miR-145-3p	-2.14759681426663	0.650977945559317	-3.29903160147987	0.00097018988722935	0.00175908166421887	229.661615607491	184.227969110218	157.30812240872	307.681893475657	1375.58741507191
199	hsa-miR-132-3p	5.23366736286657	1.58808804856642	3.29557757681701	0.000982195811017889	0.00177190098570564	59.8024775870711	37.5788394702434	40.8166908522626	0	0
200	hsa-miR-136-3p	4.9787262957312	1.5159398262451	3.28425060779835	0.00102253952495519	0.00183545844729457	136.942648256108	108.612011639606	66.7367792036994	0	5.90380864837732
201	hsa-miR-410-3p	3.72520228199584	1.13909404615174	3.27032021155836	0.00107425805270587	0.00191869970607665	102.015991177945	95.3219342659832	65.2471189536168	7.50443642623553	5.90380864837732
202	hsa-let-7a-3p	-4.65988240684278	1.43078938855516	-3.25686117336138	0.00112651514029586	0.00200207393745651	26.8859878227588	18.3311412049968	13.7048743007597	0	991.839852927389
203	hsa-miR-181d-5p	4.75016356043629	1.47761394762151	3.21475278984916	0.00130556904091054	0.00230886347629008	93.7240510083089	75.3868182055492	99.8072367555326	7.50443642623553	0
204	hsa-miR-141-3p	4.71476063208665	1.4730336832171	3.20071474658314	0.00137087173277326	0.00241246545130197	93.7240510083089	80.4278820369233	86.4002945047894	0	5.90380864837732
205	hsa-miR-519b-3p	5.08485284396817	1.59059736488111	3.19681960767504	0.00138951795152678	0.00243335094925909	47.4902027897329	31.6212185786194	45.5836036525268	0	0
206	hsa-miR-1247-3p	4.96037191941882	1.59066506161017	3.11842639857671	0.00181819547646073	0.00316860279635632	44.4749518189562	38.2662572654308	31.5807973017506	0	0
207	hsa-miR-181a-3p	4.71790637785321	1.52242789264978	3.09893585149817	0.00194217066704513	0.00336830564960967	121.866393402225	61.6384623018016	77.1644009542774	0	5.90380864837732
208	hsa-miR-515-3p	3.69630749604709	1.19725854501945	3.08730934635932	0.0020197728758905	0.00348605030021486	90.9600709517636	53.1603094944906	119.768684106639	15.0088728524711	0
209	hsa-miR-224-3p	4.96822592826421	1.6255216310611	3.05638868983925	0.00224020641133369	0.00383185241740309	52.2643501601293	27.2675725424327	35.4539139519653	0	0
210	hsa-miR-30c-5p	0.784840195879955	0.256801019820137	3.05621915531977	0.0022414735589266	0.00383185241740309	2680.80938393471	2816.80898541282	2421.29377048422	1395.82517527981	1664.8740388424
211	hsa-miR-299-5p	4.95379149998486	1.64108399005744	3.01860936429676	0.00253937728816342	0.00428613212568037	49.7516410178154	40.7867891811178	23.2386999012882	0	0
212	hsa-miR-323a-3p	2.31228125375321	0.76611917692884	3.0181743564004	0.00254302546732568	0.00428613212568037	312.329746389619	216.536605484024	150.753617308357	82.5488006885908	11.8076172967546
213	hsa-miR-340-5p	-2.1181030283657	0.701255196115069	-3.02044539577022	0.00252403214985031	0.00428613212568037	86.6884654098299	59.5762089162395	73.2912843040627	532.814986262723	106.268555670792
214	hsa-miR-409-5p	4.48137078919495	1.49398219535326	2.99961458920553	0.00270321420331169	0.00453483130368643	79.9041507255824	82.4901354224855	58.99054590327	0	5.90380864837732
215	hsa-miR-377-5p	4.4276853177043	1.48222527985975	2.98718783026239	0.00281556677308363	0.00470134172807917	76.6376288405743	66.2212476030508	70.6098958539141	0	5.90380864837732
216	hsa-miR-331-3p	4.53360427495542	1.52061215958971	2.98143365904602	0.00286902200644433	0.00476842083478479	89.7037163806066	50.4106383137411	89.3796150049545	0	5.90380864837732
217	hsa-miR-27a-5p	1.86958385106575	0.631974339334277	2.95832241074087	0.00309318414527771	0.00511729542928432	137.947731913034	187.665058086154	163.862627509083	15.0088728524711	70.8457037805278
218	hsa-miR-223-3p	-2.0184898310624	0.68334938701026	-2.95381816305352	0.00313868884355309	0.00516875823319064	159.808301451165	82.4901354224855	42.0084190523286	510.301676984016	259.767580528602
219	hsa-miR-382-3p	4.86391948935665	1.64810790425126	2.9512142237837	0.00316527300416318	0.0051887351986054	43.9724099904934	41.4742069763052	21.4511076011891	0	0
220	hsa-miR-495-3p	2.26343716228518	0.76885805967507	2.94389469395917	0.00324110259058719	0.00528889013645818	747.028428009926	568.036238089837	332.790099868447	202.619783508359	29.5190432418866
221	hsa-miR-21-3p	4.86388832909326	1.65368699644976	2.94123878311636	0.00326902429534713	0.00531031548429692	50.2541828462782	22.455647976121	34.2621857518992	0	0
222	hsa-miR-27b-5p	4.80016933800261	1.63654668023419	2.93310871970709	0.00335586355603484	0.00542682439917345	46.7363900470387	30.2463829882447	25.3242242514038	0	0
223	hsa-miR-1-3p	-1.67377053673509	0.574452505190037	-2.9136795846706	0.00357196321282659	0.00575038023948317	94.2265928367716	134.963027121789	67.9285074037655	180.106474229653	448.689457276676
224	hsa-miR-654-3p	2.38602087199297	0.820402075332922	2.90835548048158	0.003633350679368	0.00582309327630853	228.907802864797	282.528713822013	157.010190358703	82.5488006885908	5.90380864837732
225	hsa-miR-520d-5p	3.33150577273594	1.15256149942691	2.89052321667214	0.00384601121842703	0.00613652456629024	66.5867922713186	51.5563346390534	81.9313137545417	7.50443642623553	5.90380864837732
226	hsa-miR-485-5p	-1.95698292718848	0.68550953292974	-2.85478586829376	0.00430658545312176	0.00684099193659607	75.1300033551859	74.9285396754243	56.0112254031048	442.761749147896	94.4609383740371
227	hsa-miR-505-3p	2.40376920885212	0.857538280537874	2.80310426182304	0.00506133042849781	0.00800448292436437	85.6833817529044	71.0331721693625	97.4237803554004	0	29.5190432418866
228	hsa-miR-524-3p	4.23566989812795	1.53373952355392	2.76166182919589	0.00575080090024647	0.00905498913679158	60.8075612439966	42.8490425666799	85.2085663047233	7.50443642623553	0
229	hsa-miR-518f-5p	1.4122147221802	0.518373431810731	2.72431925619179	0.00644341875873329	0.0100573362364576	856.833817529043	666.336982801633	939.677685752089	157.593164950946	454.593265925053
230	hsa-miR-526a	1.40752857365737	0.516473329458334	2.72526865062627	0.00642491854679168	0.0100573362364576	1719.19559517118	1378.96009714588	1840.62420500203	315.186329901892	920.994149146861
231	hsa-miR-518d-5p	1.40207031815157	0.515375825472271	2.72048134362291	0.00651869501639027	0.0101004887315689	859.597797585589	689.480048572941	920.312102501015	157.593164950946	460.497074573431
232	hsa-miR-520c-5p	1.4017479984484	0.515340310643706	2.72004337618669	0.00652733533627851	0.0101004887315689	859.346526671357	689.480048572941	920.014170450999	157.593164950946	460.497074573431
233	hsa-miR-509-3p	4.42610783196529	1.66753091093805	2.65428832709041	0.00794758852668531	0.0122454260990559	22.6143822808252	35.7457253497437	20.5573114511395	0	0
234	hsa-miR-1185-1-3p	4.3940543293278	1.68880652782228	2.60186957886404	0.0092717104526931	0.0142245472329779	22.8656531950566	36.4331431449311	17.8759230009909	0	0
235	hsa-miR-136-5p	4.31404542978047	1.67026548353484	2.58285013508781	0.00979878771266066	0.0149692118674263	25.8809041658333	29.5589651930573	17.5779909509744	0	0
236	hsa-miR-93-5p	-1.05771983253919	0.410116888425302	-2.57906919317672	0.0099066940998517	0.0150699287366388	757.833077321875	662.670754560633	1211.09378331713	1553.41834023075	2095.85207017395
237	hsa-miR-127-5p	2.97790478439788	1.16100916290429	2.56492789165297	0.0103197248987048	0.0156319883486711	42.9673263335679	63.4715764223013	50.0525844027745	7.50443642623553	5.90380864837732
238	hsa-miR-34c-5p	2.53879264222859	1.00316866638766	2.53077346541394	0.0113811327440947	0.0171673388871008	123.122747973382	55.9099806752401	47.6691280026424	7.50443642623553	17.7114259451319
239	hsa-miR-381-3p	1.63303018835489	0.654105163950339	2.49658660159863	0.0125395045870932	0.0188354901538346	968.649374362013	1025.62735041957	687.925103488133	480.283931279074	100.364747022414
240	hsa-miR-92a-1-5p	4.18640362348734	1.6847497360067	2.48488160230268	0.0129594528372261	0.019385181535684	21.3580277096682	16.956305614622	28.6014768015855	0	0
241	hsa-miR-548o-3p	-3.26652147028848	1.3374151951719	-2.44241390562982	0.0145894089974224	0.0217327710791479	25.6296332516019	27.9549903376201	20.259379401123	0	472.304691870185
242	hsa-miR-365a-5p	2.8946293167898	1.18711406229551	2.43837505487256	0.0147534579493031	0.0218863281148752	53.0181629028235	53.3894487595531	38.4332344521304	0	11.8076172967546
243	hsa-miR-503-3p	4.08013695554782	1.67863433566454	2.43062879679068	0.0150726478831068	0.0222678213581701	20.6042149669741	17.4145841447469	24.1324960513377	0	0
244	hsa-miR-125b-5p	1.2233511961483	0.5038538972434	2.42798796008384	0.0151828472942552	0.0223386974534329	4331.65929043495	9924.25070912019	10561.6911730855	2791.65035055962	4292.06888737031
245	hsa-miR-181a-2-3p	1.37987957655942	0.569007730766273	2.42506296830302	0.0153057317371785	0.0224275824230493	215.590444410534	213.32865577315	145.390840408059	37.5221821311777	106.268555670792
246	hsa-miR-539-5p	3.98504479435648	1.68003357063925	2.37200307422439	0.0176919435104648	0.0257142012965864	18.5940476531229	19.0185590001841	20.5573114511395	0	0
247	hsa-miR-7704	2.86945459222509	1.20965097521107	2.37213431892981	0.0176856600726018	0.0257142012965864	41.7109717624109	67.825222458488	39.32703060218	15.0088728524711	0
248	hsa-miR-324-5p	3.64981456952234	1.56685183577518	2.32939355603885	0.0198382261373471	0.0287174321907565	45.4800354758818	26.3510154821829	54.2236331030058	7.50443642623553	0
249	hsa-miR-152-3p	1.4478374834024	0.622519210885784	2.32577157151868	0.0200307399934896	0.0287641426306511	490.229553665444	584.534265174334	285.716835965838	75.0443642623553	253.863771880225
250	hsa-miR-423-3p	2.15869960870033	0.928145752462984	2.32581962797532	0.0200281750856154	0.0287641426306511	50.2541828462782	144.128597724287	132.579762257349	45.0266185574132	5.90380864837732
251	hsa-miR-379-3p	4.04760817419141	1.74460513521778	2.32007122556483	0.0203370246234336	0.0290876168916839	23.8707368519822	25.2053191568706	11.6193499506441	0	0
252	hsa-miR-664a-3p	2.52245747784444	1.08955670715232	2.3151227111778	0.0206062174473187	0.0293556827920136	78.6477961544254	39.1828143256806	47.9670600526589	0	17.7114259451319
253	hsa-miR-135b-5p	3.55058392921504	1.5360220406845	2.31154490962433	0.0208027755565085	0.0295185629438204	32.9164897643122	36.6622824099935	46.4773998025764	0	5.90380864837732
254	hsa-miR-520f-5p	3.88034490870317	1.7093467143025	2.27007480473997	0.0232030447324468	0.0327948545627889	18.5940476531229	14.6649129639974	20.8552435011561	0	0
255	hsa-miR-372-3p	2.3860317988375	1.06338709456068	2.24380360739965	0.0248450402103065	0.0349779193549021	704.814914419052	55.2225628800528	644.724956235739	30.0177457049421	147.595216209433
256	hsa-miR-376c-3p	3.83436441026088	1.7575619488653	2.18163827040997	0.0291362400637677	0.0408590241519242	21.860569538131	19.4768375303091	11.0234858506111	0	0
257	hsa-miR-324-3p	2.61927854519421	1.20334291013475	2.1766684484815	0.0295053140440196	0.0412155943260818	45.9825773043446	32.7669149039317	40.8166908522626	0	11.8076172967546
258	hsa-miR-21-5p	-0.998846965787856	0.459950810588682	-2.17163866829466	0.0298829279609789	0.041581283480587	11935.3684259911	6804.97789382493	4987.68044932648	15181.4748902745	16430.2994684341
259	hsa-miR-450a-5p	1.0582323394341	0.490951053913765	2.15547421886169	0.0311247439686537	0.0431420196322266	338.964463298147	252.740609363893	183.526142810173	105.062109967297	141.691407561056
260	hsa-miR-125a-3p	1.95683563655296	0.910660256366648	2.14880974861069	0.0316494843121616	0.0437006341079463	107.795222205267	112.049100615543	112.618314906243	60.0354914098842	0
261	hsa-miR-526b-3p	3.83639886862003	1.78693733322389	2.14691293157921	0.0318002139169251	0.0437405241232801	19.3478603958171	9.6238491326233	23.5366319513047	0	0
262	hsa-miR-30e-3p	-0.626797280678324	0.294111491663845	-2.13115535585642	0.0330763455646873	0.0453221681592472	336.954295984295	302.922108412572	332.492167818431	555.328295541429	448.689457276676
263	hsa-miR-3614-5p	1.93257658952582	0.931638981706264	2.07438356216737	0.038043702707647	0.0519303774602482	50.2541828462782	38.9536750606181	65.5450510036333	22.5133092787066	5.90380864837732
264	hsa-miR-409-3p	-1.710938095126	0.839369641691135	-2.03836070563483	0.0415138729770702	0.056239548674597	430.678346992604	760.742360007366	377.181975320908	3084.3233711828	342.420901605884
265	hsa-miR-519c-3p	3.56626224406158	1.74920769599665	2.03878719046547	0.0414712713008817	0.056239548674597	15.3275257681149	13.2900773736227	14.8966025008258	0	0
266	hsa-miR-874-3p	1.6318104827716	0.815057747948622	2.00207959114384	0.0452761721287297	0.0611058112564435	103.02107483487	171.39617026672	220.171784962205	97.5576735410619	11.8076172967546
267	hsa-miR-126-5p	-1.12755975895536	0.56658184520602	-1.99010922869468	0.046578904414843	0.0626285643630286	147.747297568058	79.282185711611	180.546822310008	195.115347082124	395.55517944128
268	hsa-miR-454-3p	3.52232537945949	1.77298201199481	1.98666729590588	0.0469592782760423	0.062904406347385	15.5787966823462	15.5814700242473	11.0234858506111	0	0
269	hsa-miR-26b-3p	3.49565974837939	1.7691721018293	1.97587320349724	0.0481691398282056	0.0642852089157094	16.081338510809	12.8317988434977	12.5131461006936	0	0
270	hsa-miR-369-3p	2.04820585927996	1.0461658947318	1.95782128780353	0.0502509865826261	0.0668152006783806	52.7668919885921	43.3073210968049	28.6014768015855	15.0088728524711	5.90380864837732
271	hsa-miR-411-3p	3.17301712302613	1.62368868966784	1.95420288582243	0.0506772281788574	0.0671333022738369	33.419031592775	39.1828143256806	16.3862627509083	0	5.90380864837732
272	hsa-miR-191-5p	-0.597858483320743	0.310431958688463	-1.92589218534915	0.0541178374220893	0.0714275868916547	3322.05275705322	3117.66884043983	4535.12166535139	5155.54782482381	5915.61626567407
273	hsa-miR-331-5p	3.00602134463401	1.57420699984688	1.90954642237419	0.0561916391582955	0.0738930346440589	24.6245495946763	22.6847872411835	32.1766614017836	0	5.90380864837732
274	hsa-miR-525-3p	2.32979784835798	1.22278277594418	1.90532439137361	0.0567379167532538	0.0743390953080953	35.1779279923947	27.0384332773702	35.4539139519653	0	11.8076172967546
275	hsa-miR-27b-3p	0.667982750652393	0.35214707575348	1.89688569533945	0.0578430257939296	0.0755114409455299	16885.9079781779	10085.3356124591	15961.1137155348	8442.49097951497	9570.07381901963
276	hsa-miR-323b-3p	-2.70205001094845	1.43637496729161	-1.88115921850361	0.0599502634197741	0.0779787846655758	45.9825773043446	23.3722050363709	11.6193499506441	352.70851203307	0
277	hsa-miR-24-2-5p	-0.728250252872018	0.390029845974998	-1.86716544999661	0.0618784867867411	0.080196305979928	145.485859339975	177.582930423406	187.399259460388	217.62865636083	342.420901605884
278	hsa-miR-6511a-3p	-1.39204357855931	0.782906437601363	-1.77804589629407	0.0753963172397866	0.0973643089535374	45.2287645616504	43.9947388919922	51.2443126028406	30.0177457049421	212.537111341583
279	hsa-miR-483-5p	-0.583633019346154	0.331019506487949	-1.76313784507259	0.077877243665406	0.100207636114268	522.643501601293	460.340783510481	376.884043270892	765.452515476024	596.284673486109
280	hsa-miR-184	-1.33629572006817	0.760409537892368	-1.75733687372201	0.0788604062135026	0.101110306538027	41.4597008481795	149.627940085786	62.8636625534847	112.566546393533	312.901858363998
281	hsa-miR-500a-3p	1.57906661617075	0.901660423973132	1.75128748494101	0.0798964023794524	0.102074051438517	221.872217266318	178.957766013781	217.788328562073	135.07985567224	5.90380864837732
282	hsa-miR-767-5p	2.16269176220759	1.25662894183564	1.72102654189103	0.0852460076699411	0.108522399835138	18.0915058246602	38.4953965304932	32.4745934518001	7.50443642623553	5.90380864837732
283	hsa-miR-766-3p	2.68738534519929	1.58428396907288	1.69627755986949	0.0898333281271502	0.113958179496986	19.3478603958171	21.5390909158712	23.8345640013212	7.50443642623553	0
284	hsa-miR-125b-2-3p	-1.00409124240844	0.61477809320769	-1.63325800561542	0.102414744941303	0.129460892372985	53.7719756455177	43.0781818317424	45.2856716025103	45.0266185574132	141.691407561056
285	hsa-miR-345-5p	-0.949063661400957	0.605910308152208	-1.56634348125754	0.117268226797491	0.147716819018594	41.7109717624109	25.434458421933	34.2621857518992	52.5310549836487	76.7495124289051
286	hsa-miR-30b-3p	1.40495342087246	0.909548070144877	1.5446719827009	0.122425625066871	0.15367412377275	108.29776403373	97.6133269166078	110.234858506111	0	76.7495124289051
287	hsa-miR-487a-3p	2.47222060277913	1.64958986898198	1.49868803710878	0.133954581615681	0.167559912195225	19.3478603958171	23.1430657713084	12.2152140506771	0	5.90380864837732
288	hsa-miR-29a-3p	0.69010459457569	0.464747697227091	1.48490159003086	0.137569894787138	0.171484695238133	1939.05764512364	1440.36942018262	1296.00441757184	592.850477672607	1334.26075453327
289	hsa-miR-660-5p	0.87659819875002	0.598097429458773	1.46564448461727	0.142745165565614	0.177320119162822	93.2215091798461	72.8662862898622	74.7809445541453	60.0354914098842	29.5190432418866
290	hsa-miR-30d-5p	-0.530252900749631	0.364975251822336	-1.4528461809453	0.146266466556891	0.18106779825491	29157.2256164964	36055.2924968431	52473.2823091587	54167.0221245681	59138.4512307956
291	hsa-miR-329-3p	1.66042303647359	1.15990008019193	1.43152247752137	0.152280529659689	0.187864983325871	294.48951147919	285.507524267825	122.152140506771	150.088728524711	0
292	hsa-miR-664a-5p	-1.14875812321364	0.807047722937089	-1.42340792318076	0.154617936966635	0.190095340311719	21.3580277096682	14.6649129639974	15.1945345508423	60.0354914098842	17.7114259451319
293	hsa-miR-30d-3p	-1.71673121817128	1.20972577267367	-1.41910774900418	0.155867605125242	0.190977714129563	16.5838803392718	10.3112669278107	11.6193499506441	0	82.6533210772824
294	hsa-miR-339-5p	1.34275600100688	0.950849321360382	1.41216486234201	0.157901423954595	0.192252517940539	111.061744090275	100.821276627482	135.261150707498	0	88.5571297256597
295	hsa-miR-497-5p	2.33961538365807	1.657067488888	1.41190108390099	0.157979088558382	0.192252517940539	13.8199002827265	13.5192166386851	22.6428358012551	0	5.90380864837732
296	hsa-miR-6511b-3p	-1.80177040425542	1.27907309489741	-1.40865319694644	0.158937740597315	0.192765705656878	17.0864221677346	16.4980270844971	23.8345640013212	135.07985567224	0
297	hsa-miR-144-5p	-1.85294374271351	1.32904025026987	-1.39419685922774	0.163258166135338	0.197338995429583	39.198262620097	17.6437234098094	23.5366319513047	195.115347082124	0
298	hsa-miR-130a-3p	1.25039174906867	0.908066867551434	1.37698201944125	0.168517807003241	0.202403085031253	46.233848218576	44.4530174221172	44.3918754524608	0	35.4228518902639
299	hsa-miR-425-3p	1.21842485769226	0.884971118429672	1.37679618274355	0.168575271377004	0.202403085031253	122.620206144919	104.029226338357	150.45568525834	105.062109967297	5.90380864837732
300	hsa-miR-26b-5p	0.474701085734888	0.347852721087229	1.36466112511982	0.172359583400414	0.206256968135828	6707.67705540698	6228.23436366271	6819.068760778	3467.04962892082	6004.17339539973
301	hsa-miR-521	1.39837251548841	1.03895571323848	1.34594044545903	0.178321723745006	0.212682720347033	133.6761263711	90.739148964734	122.152140506771	90.0532371148264	0
302	hsa-miR-326	-0.996653925804598	0.743405105852488	-1.34066058728733	0.180030676363499	0.214009976206941	27.1372587369902	14.2066344338725	18.7697191510405	45.0266185574132	35.4228518902639
303	hsa-miR-450a-2-3p	2.22938354592391	1.68179464227382	1.32559795939755	0.184972902511039	0.219159313536182	20.3529440527427	17.4145841447469	9.53382560052848	7.50443642623553	0
304	hsa-miR-877-5p	-1.66568792889793	1.31305970731956	-1.26855459779374	0.204599966180527	0.241616407430294	22.8656531950566	9.39470986756084	16.6841948009248	105.062109967297	0
305	hsa-miR-24-3p	-0.3543810972246	0.28435364745298	-1.24626886413757	0.212665704620707	0.250317993307652	7192.37864895934	7670.6660372309	9690.83579088719	11324.1945671894	9605.4966709099
306	hsa-miR-615-3p	-0.992278163490332	0.801442656469649	-1.2381149861193	0.215673427899622	0.253028629463936	30.9063224504611	78.3656286513612	82.8251099045912	210.124219934595	47.2304691870185
307	hsa-miR-432-5p	0.967771870069108	0.792519687267326	1.22113290763295	0.222035701864852	0.259555366414649	742.756822467992	582.472011788772	462.390541625631	547.823859115194	64.9418951321505
308	hsa-miR-503-5p	0.478859368824651	0.392692481951317	1.21942586332482	0.222682598483878	0.259555366414649	474.650756983098	443.384477895859	605.993789733592	270.159711344479	454.593265925053
309	hsa-miR-330-3p	-0.553467542095746	0.476391591470212	-1.16179116509522	0.245320303647862	0.285016145662079	54.0232465597491	64.8464120126761	70.9078279039306	97.5576735410619	88.5571297256597
310	hsa-miR-27a-3p	-0.318270927878164	0.278522420293585	-1.14271205722929	0.253158162071714	0.293173484463695	7375.30387451979	7411.28038918019	9355.36430256859	9035.34145718758	11028.3145551688
311	hsa-miR-342-3p	-0.502717749342709	0.460393032195134	-1.09193170658073	0.274863120084526	0.317285723827476	191.217165730089	108.612011639606	140.028063507762	240.141965639537	177.114259451319
312	hsa-miR-132-5p	-0.895590684745289	0.822868187666198	-1.08837684840551	0.27642877739141	0.318070291934346	26.3834459942961	12.1443810483104	15.1945345508423	37.5221821311777	29.5190432418866
313	hsa-miR-671-3p	-0.695310290619473	0.64335714006703	-1.08075320427318	0.279806909459098	0.320928691679924	26.1321750800647	52.0146131691783	52.1381087528901	82.5488006885908	59.0380864837732
314	hsa-miR-196a-5p	-1.42605326854968	1.34042884336289	-1.06387838161701	0.287383797547146	0.328385131149479	20.1016731385113	41.0159284461803	13.4069422507432	135.07985567224	0
315	hsa-miR-197-3p	-0.450639221328212	0.425856735841714	-1.05819441939204	0.289966814970431	0.328385131149479	382.93687328864	410.388423726865	451.069123725004	772.95695190226	366.036136199394
316	hsa-miR-3909	0.858087227591301	0.809971642363124	1.05940403677319	0.289415812040456	0.328385131149479	58.7973939301455	90.2808704346091	87.889954754872	7.50443642623553	76.7495124289051
317	hsa-miR-532-3p	1.14058751531945	1.07460524270187	1.06140140583316	0.288507518302802	0.328385131149479	21.1067567954368	35.7457253497437	46.7753318525929	0	29.5190432418866
318	hsa-miR-542-3p	1.01332094799766	0.967534078652693	1.04732326266867	0.294950510558184	0.332978721038956	45.2287645616504	37.1205609401185	31.5807973017506	0	35.4228518902639
319	hsa-miR-668-3p	1.32499009637678	1.3266885580288	0.998719773648658	0.317930459043431	0.357796347324739	12.5635457115696	24.7470406267456	12.5131461006936	7.50443642623553	5.90380864837732
320	hsa-miR-378c	-0.519649727052902	0.525614551492767	-0.988651713650385	0.322833575194424	0.362178917171245	63.5715413005419	85.9272243984224	78.9519932543765	67.5399278361198	147.595216209433
321	hsa-miR-143-3p	-0.469753350171976	0.485345578460002	-0.967873966550803	0.333107317448444	0.371711711776998	17725.9066444535	19155.5842806915	14282.5645457417	13155.2770551909	34076.7835184339
322	hsa-miR-369-5p	1.37318677339055	1.41962999975322	0.967284978219154	0.333401591064606	0.371711711776998	25.1270914231391	20.1642553254964	8.64002945047894	15.0088728524711	0
323	hsa-miR-361-5p	0.563085778033202	0.596428836437709	0.944095495778414	0.34512085084776	0.383586332675994	136.691377341877	91.4265667599214	97.4237803554004	37.5221821311777	106.268555670792
324	hsa-miR-125b-1-3p	0.946074503575693	1.00482064115935	0.941535697837695	0.346430404450928	0.383853441968775	66.0842504428558	88.4477563141094	108.447266206012	0	88.5571297256597
325	hsa-miR-134-5p	-0.425187183156125	0.45749991539414	-0.929371064013908	0.352696818306193	0.389594331605918	111.815556832969	137.025280507351	83.4209740046242	150.088728524711	147.595216209433
326	hsa-miR-155-5p	0.796796574239792	0.911258860267974	0.874391030892668	0.3819053401578	0.420564469682976	112.0668277472	80.6570213019858	69.7160997038645	97.5576735410619	5.90380864837732
327	hsa-miR-25-5p	-0.982174321551923	1.1385081830001	-0.862685342290455	0.388310493544873	0.426310297194524	20.6042149669741	15.5814700242473	19.067651201057	0	70.8457037805278
328	hsa-miR-337-3p	1.02505044548489	1.19249116621431	0.859587454001045	0.390016493253559	0.426877808164719	38.4444498774028	24.0596228315583	14.0028063507762	0	23.6152345935093
329	hsa-miR-125a-5p	0.498181619917943	0.587223725192111	0.848367663883066	0.396233245264543	0.4323639363221	7674.31626245515	16597.0152470041	16034.7029318888	4975.44135059416	14045.1607744896
330	hsa-miR-589-5p	0.688754037880462	0.855274195634575	0.805302020563636	0.420645416085614	0.457611225377986	35.6804698208575	28.8715473978699	28.899408851602	7.50443642623553	29.5190432418866
331	hsa-miR-15b-5p	-0.371527939800785	0.506110834844558	-0.734084145649426	0.462897455613189	0.502054944305544	279.161985711075	176.895512628219	407.868976472609	300.177457049421	442.785648628299
332	hsa-miR-23b-5p	0.786421438740927	1.07864048893873	0.729085776776913	0.465949194391714	0.503842652971763	72.8685651271034	42.8490425666799	53.3298369529562	67.5399278361198	0
333	hsa-miR-361-3p	-0.226785332378847	0.322158900462228	-0.703954887024569	0.481460868463097	0.519052407742498	758.084348236107	606.073356090206	698.948589338744	660.390405508727	944.609383740371
334	hsa-miR-382-5p	0.473552128884461	0.699305510883124	0.67717488496041	0.498295000629255	0.535592530616475	472.389318755015	531.832234209969	238.047707963196	487.788367705309	112.172364319169
335	hsa-miR-1287-5p	-0.762925746596278	1.1562573218553	-0.659823494455464	0.509367104420683	0.545859076080672	35.6804698208575	21.0808123857463	33.6663216518662	0	100.364747022414
336	hsa-miR-185-3p	0.696347870680457	1.06455434463043	0.654121486791921	0.513033539365042	0.548151906643006	33.9215734212378	28.8715473978699	41.4125549522956	45.0266185574132	0
337	hsa-miR-485-3p	0.342311101869952	0.530310006516648	0.64549244340764	0.518608113690044	0.552463836245477	178.402349104288	235.326025219146	147.178432708158	210.124219934595	88.5571297256597
338	hsa-miR-196b-5p	0.366273692897795	0.593723911712141	0.61690911494799	0.537294674333613	0.570676887827713	117.846058774522	77.6782108561738	125.727325106969	45.0266185574132	118.076172967546
339	hsa-miR-378d	-0.44030319414109	0.766776838284666	-0.574225996609495	0.565814879612095	0.599196288438767	28.6448842223786	38.4953965304932	37.2415062520644	15.0088728524711	76.7495124289051
340	hsa-let-7a-5p	-0.172271744412468	0.320490012567572	-0.537526093347905	0.590904265886457	0.622095693411255	71744.8815986606	61229.9069921953	87846.1587435195	95486.4490874209	70402.9181318995
341	hsa-miR-378a-5p	0.409459652229472	0.758958359053562	0.53950213123692	0.58954042679951	0.622095693411255	26.3834459942961	45.1404352173045	45.5836036525268	22.5133092787066	35.4228518902639
342	hsa-miR-1301-3p	0.217068848653841	0.409472576562632	0.530118159501797	0.596030009184637	0.625657231863406	151.265090367297	148.940522290599	167.735744159298	165.097601377182	106.268555670792
343	hsa-miR-543	0.306476327246695	0.588450101333098	0.520819567457617	0.602492470616404	0.630597075659735	1503.35387984641	2070.04412057426	901.542383349975	1778.55143301782	637.61133402475
344	hsa-miR-514a-3p	-0.630724193279625	1.24944669289395	-0.504802803406321	0.613697346611653	0.640457405330184	31.6601351931553	37.8079787353058	16.0883307008918	90.0532371148264	0
345	hsa-miR-28-5p	-0.276702900183065	0.608726592264155	-0.45456023065112	0.64942565127407	0.675779155963453	60.3050194155339	56.82653773549	42.0084190523286	37.5221821311777	88.5571297256597
346	hsa-miR-889-3p	0.475653638073784	1.05529167296174	0.450731916360938	0.652182776359323	0.676686753505771	38.9469917058656	50.868916843866	25.3242242514038	0	53.1342778353958
347	hsa-miR-769-5p	0.347429894925699	0.80821863416258	0.429871176238941	0.667289353694094	0.690365642582651	71.6122105559464	68.0543617235505	77.4623330042939	105.062109967297	11.8076172967546
348	hsa-miR-28-3p	0.153111957245663	0.385932584295587	0.396732391811711	0.691564811076581	0.713424618323255	839.747395361309	657.858829994322	476.393347976408	562.832731967665	619.899908079618
349	hsa-miR-654-5p	0.364652162071637	0.952469470886989	0.382849186475294	0.701831589302213	0.721941376961302	169.356596191958	142.066344338725	83.1230419546077	195.115347082124	11.8076172967546
350	hsa-miR-148b-5p	0.310925565475094	0.900455475002312	0.345298100913091	0.729870274228996	0.748638366994884	23.6194659377508	19.935116060434	18.7697191510405	22.5133092787066	11.8076172967546
351	hsa-miR-29b-3p	-0.251299216843039	0.885823748601237	-0.283689861826185	0.776648064768887	0.79434944516248	42.4647845051051	33.6834719641816	25.6221563014203	7.50443642623553	70.8457037805278
352	hsa-miR-146b-3p	-0.303690954556506	1.09944047813385	-0.27622318860952	0.782376647887281	0.797935274407767	29.1474260508414	26.8092940123078	18.1738550510074	0	59.0380864837732
353	hsa-miR-210-3p	0.224580528747393	1.12939315806612	0.198850619151923	0.842379598217676	0.856697665042906	53.2694338170549	64.6172727476136	49.4567203027415	97.5576735410619	0
354	hsa-miR-330-5p	0.0938052624848682	0.585584262697585	0.160190887051404	0.872730707773938	0.885057412685999	61.058832158228	46.7444100727418	58.99054590327	37.5221821311777	64.9418951321505
355	hsa-miR-6501-5p	-0.164921257584418	1.26822263313433	-0.130041250862102	0.896533790299106	0.906635579485575	13.0660875400323	8.70729207237347	16.3862627509083	30.0177457049421	0
356	hsa-miR-760	0.148541547860509	1.20393396768276	0.123380145296847	0.901806078696658	0.909405568123877	18.0915058246602	12.8317988434977	10.7255538005945	0	23.6152345935093
357	hsa-miR-502-3p	0.0376711502833736	0.448121170439617	0.0840646520815281	0.93300502868263	0.938231947610824	110.810473176043	96.238491326233	112.916246956259	127.575419246004	82.6533210772824
358	hsa-miR-222-3p	0.0261974994716362	0.387622910668468	0.067585013038723	0.94611598598095	0.948758768064695	2016.95162853538	2096.39513605644	1978.56674415968	1343.29412029616	2639.00246582466
359	hsa-miR-450b-5p	0.0214715736408896	1.09253558585799	0.019652974162876	0.984320204707184	0.984320204707184	43.2185972477993	24.9761798918081	24.7283601513708	0	59.0380864837732
